# Supplementary material for: Conserved allosteric inhibition mechanism in SLC1 transporters
Source: eLife. 2023 Mar 1;12:e83464. doi: 10.7554/eLife.83464 (PMC10017108; doi:10.7554/eLife.83464)
Supplement: Figure 9—source data 1. [file elife-83464-fig9-data1.xlsx]

## Sheet: Sheet1
Figure 9 original data		rASCT2F136Y/I237M-UCPH
Figure 9A	1mM Ser only control (anion condition)																			Figure 9B	1mM Ser+100uM UCPH (anion condition)																			Figure 9C	100µM UCPH only control (anion condition)
	Time (ms)	Trace#1	Trace#2	Trace#3	Trace#4	Trace#5	Trace#6	Trace#7	Trace#8	Trace#9	Trace#10	Trace#11	Trace#12	Trace#13	Trace#14	Trace#15	Trace#16				Time (ms)	Trace#1	Trace#2	Trace#3	Trace#4	Trace#5	Trace#6	Trace#7	Trace#8	Trace#9	Trace#10	Trace#11	Trace#12	Trace#13	Trace#14	Trace#15	Trace#16				Time (ms)	Trace#1	Trace#2	Trace#3	Trace#4	Trace#5	Trace#6	Trace#7	Trace#8
	0	-171.055	-171.812	-171.493	-172.318	-170.707	-170.21	-172.04	-170.142	-171.133	-171.345	-169.641	-169.196	-170.458	-169.768	-170.49	-169.932				0	-170.996	-170.854	-170.11	-172.687	-170.782	-169.025	-170.87	-172.035	-170.592	-171.613	-171.591	-170.364	-172.456	-173.912	-176.911	-179.01				0	-169.057	-172.526	-169.697	-172.371	-173.003	-172.651	-171.456	-171.574
	0.1	-171.239	-171.404	-172.17	-172.423	-170.399	-169.861	-172.146	-169.225	-171.022	-170.672	-170.119	-169.506	-170.577	-169.977	-170.406	-169.843				0.1	-170.691	-170.536	-169.872	-172.141	-170.307	-169.279	-170.613	-171.483	-170.6	-171.459	-171.709	-170.965	-172.788	-173.542	-177.123	-178.97				0.1	-169.324	-171.878	-169.862	-172.421	-172.766	-172.444	-171.773	-171.372
	0.2	-171.792	-170.76	-173.067	-172.643	-170.291	-169.329	-172.054	-168.211	-171.024	-169.974	-170.04	-169.853	-170.579	-170.336	-170.427	-169.939				0.2	-171.011	-170.085	-170.233	-171.427	-169.8	-170.085	-170.885	-170.654	-170.86	-171.377	-171.686	-170.986	-173.219	-173.292	-176.949	-178.899				0.2	-169.669	-171.926	-170.238	-172.418	-172.229	-172.476	-171.794	-171.318
	0.3	-172.902	-169.964	-173.589	-172.687	-170.186	-168.736	-171.833	-167.907	-170.694	-169.576	-169.878	-170.034	-170.333	-170.742	-170.602	-169.94				0.3	-171.871	-169.873	-170.979	-171.011	-169.743	-171.197	-171.412	-170.107	-171.27	-170.956	-171.337	-170.735	-173.367	-173.512	-176.542	-178.236				0.3	-170.178	-173.106	-170.751	-172.327	-171.734	-172.562	-171.452	-171.181
	0.4	-174.167	-169.141	-173.57	-172.493	-170.194	-168.264	-171.675	-168.469	-169.982	-169.725	-170.39	-169.915	-169.818	-171.116	-170.721	-169.589				0.4	-172.865	-169.852	-171.34	-171.119	-170.415	-171.802	-171.473	-170.234	-171.362	-170.047	-170.73	-171.009	-173.171	-174.275	-176.49	-177.077				0.4	-170.894	-174.462	-171.157	-171.991	-171.718	-172.399	-171.006	-170.728
	0.5	-174.558	-168.643	-173.22	-172.225	-170.503	-168.056	-171.436	-168.731	-169.772	-170.148	-171.324	-169.616	-169.317	-171.578	-170.596	-169.411				0.5	-173.537	-169.771	-171.091	-171.382	-171.174	-171.287	-171.019	-170.72	-171.07	-169.283	-170.536	-171.515	-172.872	-175.124	-176.675	-176.473				0.5	-171.467	-174.742	-171.41	-171.404	-172.091	-172.298	-170.7	-170.421
	0.6	-173.775	-169.001	-172.725	-171.966	-171.08	-168.446	-170.943	-167.997	-170.492	-170.282	-172.059	-169.827	-169.44	-172.086	-170.378	-170.232				0.6	-173.452	-169.964	-170.852	-171.67	-171.276	-170.132	-170.719	-171.156	-171.136	-169.243	-171.244	-171.533	-172.671	-175.565	-176.668	-176.855				0.6	-171.609	-173.91	-171.697	-171.148	-172.302	-172.729	-170.884	-171.042
	0.7	-172.505	-170.032	-172.136	-171.463	-171.73	-169.366	-170.334	-167.05	-171.259	-169.895	-172.111	-170.729	-170.319	-172.066	-170.186	-171.686				0.7	-172.747	-170.569	-170.703	-172.154	-170.731	-169.502	-170.75	-171.242	-171.682	-169.81	-172.267	-171.091	-172.63	-175.471	-176.424	-177.097				0.7	-171.432	-172.618	-172.037	-171.551	-171.903	-173.285	-171.485	-172.384
	0.8	-171.673	-171.393	-171.541	-170.974	-172.138	-170.27	-170.601	-167.261	-171.363	-169.431	-171.423	-171.707	-171.598	-171.413	-170.136	-172.418				0.8	-172.199	-171.462	-170.595	-172.923	-170.274	-169.953	-170.95	-171.203	-172.063	-170.667	-173.01	-170.663	-172.598	-175.163	-176.068	-176.355				0.8	-170.999	-171.714	-172.321	-172.119	-171.372	-173.333	-172.017	-173.447
	0.9	-171.448	-172.768	-170.966	-170.696	-171.76	-170.731	-172.158	-168.708	-170.918	-169.029	-170.562	-171.829	-172.565	-170.506	-170.012	-171.594				0.9	-171.882	-172.482	-170.791	-173.599	-170.224	-170.706	-171.349	-171.718	-171.931	-171.284	-173.148	-170.19	-172.357	-174.777	-175.76	-175.249				0.9	-170.125	-171.648	-172.131	-172.143	-171.349	-172.762	-172.208	-173.335
	1	-171.371	-173.53	-170.79	-170.393	-170.57	-170.773	-173.703	-170.145	-170.785	-168.598	-170.305	-170.901	-172.647	-169.783	-169.927	-170.282				1	-171.388	-173.286	-170.981	-173.533	-170.234	-170.956	-171.928	-172.86	-171.695	-171.311	-172.479	-169.614	-172.323	-174.3	-175.745	-174.791				1	-169.194	-172.031	-171.378	-171.719	-171.604	-172.016	-172.165	-172.224
	1.1	-171.153	-173.19	-171.183	-170.362	-169.442	-170.403	-173.765	-170.732	-171.418	-168.64	-170.654	-169.76	-171.842	-169.504	-170.383	-170.028				1.1	-170.954	-173.246	-170.742	-172.623	-170.085	-170.846	-172.273	-173.572	-171.748	-170.99	-171.553	-169.321	-172.885	-174.003	-175.939	-175				1.1	-168.923	-172.267	-170.62	-171.504	-171.631	-171.682	-172.129	-171.324
	1.2	-171.036	-172.196	-171.57	-171.144	-169.265	-169.833	-172.412	-170.721	-172.397	-169.576	-171.005	-169.219	-170.735	-169.736	-171.03	-170.539				1.2	-171.169	-172.177	-170.372	-171.572	-169.972	-170.808	-172.099	-173.15	-171.877	-170.715	-171.32	-169.284	-173.415	-173.932	-176.096	-175.407				1.2	-169.357	-172.483	-170.32	-171.76	-171.483	-171.847	-172.291	-171.32
	1.3	-171.162	-171.198	-171.611	-172.217	-169.577	-169.63	-171.16	-170.338	-173.345	-170.778	-171.124	-169.242	-170.169	-170.395	-170.769	-170.509				1.3	-171.729	-171.013	-170.278	-170.866	-170.237	-170.898	-171.408	-172.108	-171.821	-170.822	-171.66	-169.1	-173.323	-173.695	-176.123	-175.895				1.3	-169.889	-172.818	-170.543	-171.985	-171.391	-171.984	-172.547	-171.732
	1.4	-171.135	-170.198	-171.47	-172.528	-169.495	-170.023	-171.385	-169.5	-173.932	-171.373	-171.481	-169.246	-170.46	-171.269	-169.572	-169.712				1.4	-171.887	-170.669	-170.633	-170.277	-170.991	-171.001	-170.362	-171.14	-171.75	-171.425	-171.665	-169.181	-173.006	-173.219	-175.948	-176.272				1.4	-170.147	-172.87	-171.054	-171.953	-171.352	-171.761	-172.703	-171.987
	1.5	-170.873	-169.502	-171.489	-171.986	-169.38	-170.962	-172.565	-168.704	-173.804	-171.388	-172.326	-168.972	-171.283	-172.282	-168.758	-169.041				1.5	-171.7	-170.889	-171.379	-169.733	-171.748	-171.06	-169.589	-170.48	-171.927	-172.137	-171.253	-170.204	-173.023	-172.926	-175.702	-176.309				1.5	-170.152	-172.409	-171.537	-172.205	-171.142	-171.45	-172.649	-171.962
	1.6	-171.021	-169.834	-171.844	-171.216	-169.914	-172.176	-173.081	-168.687	-173.272	-171.326	-172.963	-168.856	-172.319	-173.136	-169.209	-169.224				1.6	-171.611	-170.894	-171.892	-169.572	-171.777	-171.081	-169.831	-170.29	-172.263	-172.193	-171.08	-171.424	-173.586	-172.977	-175.677	-176.164				1.6	-170.03	-172.041	-172.017	-172.642	-170.659	-171.517	-172.258	-171.872
	1.7	-171.66	-171.121	-172.221	-170.566	-170.829	-172.691	-172.584	-169.284	-172.85	-171.107	-172.756	-169.063	-173.159	-173.353	-170.379	-170.064				1.7	-171.668	-170.368	-171.557	-169.837	-171.025	-171.196	-170.929	-170.753	-172.395	-171.288	-171.426	-171.718	-174.417	-173.013	-175.895	-175.901				1.7	-170.06	-172.673	-172.439	-172.69	-170.464	-172.097	-171.732	-172.062
	1.8	-172.369	-172.418	-172.469	-170.324	-171.489	-171.99	-172.117	-169.908	-172.65	-170.379	-172.136	-169.122	-173.341	-172.901	-171.139	-171.033				1.8	-171.897	-169.627	-170.727	-170.171	-170.257	-171.359	-171.938	-171.528	-172.209	-170.385	-172.074	-171.475	-174.739	-172.833	-176.08	-175.636				1.8	-170.236	-174.159	-172.618	-172.671	-170.94	-172.896	-171.598	-172.634
	1.9	-173.091	-172.923	-172.687	-170.767	-171.429	-170.961	-172.189	-170.197	-172.53	-169.334	-171.588	-168.755	-172.875	-172.044	-171.043	-171.59				1.9	-172.433	-169.134	-170.338	-170.424	-170.154	-171.241	-172.224	-172.085	-172.015	-170.619	-172.744	-171.56	-173.915	-172.749	-176.197	-175.816				1.9	-169.882	-175.306	-172.743	-172.872	-171.522	-173.391	-171.806	-173.248
	2	-173.544	-172.579	-172.591	-171.561	-170.559	-170.445	-172.364	-169.803	-172.081	-168.569	-170.988	-168.34	-172.22	-170.998	-170.487	-171.247				2	-173.018	-169.26	-170.724	-170.639	-170.663	-170.846	-171.841	-172.351	-171.842	-171.63	-173.068	-171.791	-172.368	-173.196	-176.353	-176.436				2	-168.943	-175.229	-172.818	-173.008	-171.781	-173.315	-171.689	-173.315
	2.1	-173.315	-171.865	-172.101	-172.082	-169.407	-170.26	-172.355	-168.999	-171.388	-168.447	-170.464	-168.479	-171.858	-170.148	-170.01	-170.417				2.1	-173.244	-170.02	-171.346	-170.735	-171.177	-170.653	-171.329	-172.393	-171.313	-172.22	-172.952	-171.901	-171.166	-174.053	-176.318	-176.97				2.1	-168.295	-174.082	-172.709	-173.209	-171.922	-172.873	-170.988	-172.679
	2.2	-172.539	-171.334	-171.443	-172.051	-168.792	-170.254	-171.97	-168.36	-171.077	-168.911	-170.567	-169.187	-171.655	-170.066	-169.839	-169.981				2.2	-173.028	-170.831	-171.768	-170.964	-171.253	-170.936	-171.362	-172.296	-170.557	-172.002	-172.989	-172.145	-170.782	-174.727	-175.736	-177.1				2.2	-168.226	-172.913	-172.78	-173.656	-172.304	-172.68	-170.282	-171.954
	2.3	-172.007	-171.216	-170.723	-171.523	-169.102	-170.535	-170.933	-167.847	-171.276	-169.885	-171.239	-170.044	-171.055	-170.673	-169.979	-170.086				2.3	-172.473	-171.063	-171.954	-171.512	-171.038	-171.224	-171.908	-172.268	-170.308	-171.479	-173.519	-172.371	-171.156	-174.909	-174.576	-177.127				2.3	-168.602	-172.508	-173.145	-174.005	-172.841	-173.078	-170.263	-171.769
	2.4	-172.283	-171.224	-170.551	-170.805	-169.853	-170.827	-169.484	-167.604	-171.523	-171.096	-171.559	-170.73	-170.314	-171.106	-170.514	-170.409				2.4	-171.937	-170.76	-171.728	-171.908	-170.805	-171.02	-172.149	-172.286	-170.958	-171.263	-173.707	-171.893	-171.932	-174.795	-173.547	-177.442				2.4	-169.324	-172.409	-173.217	-173.891	-172.835	-173.541	-170.784	-172.113
	2.5	-172.333	-171.077	-171.135	-170.301	-170.052	-170.7	-168.554	-167.865	-171.367	-171.898	-171.032	-170.833	-170.207	-171.064	-171.13	-170.694				2.5	-171.774	-170.407	-171.052	-171.869	-170.624	-170.426	-171.616	-171.962	-171.969	-171.421	-172.775	-170.75	-172.542	-174.644	-173.635	-177.917				2.5	-169.872	-171.93	-172.647	-173.282	-172.049	-173.593	-171.324	-172.544
	2.6	-170.984	-170.857	-171.615	-170.112	-169.473	-170.253	-168.849	-168.212	-170.622	-172.113	-170.449	-170.321	-170.607	-171.163	-171.206	-170.837				2.6	-171.768	-170.165	-170.52	-171.856	-170.761	-169.922	-170.923	-171.39	-172.292	-171.612	-171.388	-169.99	-173.122	-174.429	-174.841	-177.99				2.6	-169.973	-171.4	-171.793	-172.586	-171.158	-173.525	-171.985	-172.707
	2.7	-169.192	-170.905	-171.72	-169.942	-169.155	-169.949	-169.874	-168.258	-169.6	-172.259	-170.523	-169.84	-170.721	-171.736	-170.92	-171.205				2.7	-171.677	-169.887	-170.651	-172.126	-171.366	-170.138	-170.814	-171.289	-171.694	-171.727	-170.702	-170.147	-174.088	-173.941	-176.165	-177.325				2.7	-169.926	-171.325	-171.014	-172.241	-170.568	-173.508	-172.854	-172.626
	2.8	-168.621	-171.332	-171.804	-169.702	-169.972	-169.934	-170.768	-168.135	-169.218	-172.561	-170.684	-169.836	-170.496	-172.176	-171.161	-171.904				2.8	-171.64	-169.517	-171.096	-172.296	-171.961	-171.021	-170.896	-171.973	-170.985	-171.766	-170.923	-170.629	-175.112	-173.257	-177.013	-176.272				2.8	-169.973	-171.554	-170.497	-172.125	-170.215	-173.085	-173.423	-172.503
	2.9	-169.412	-171.599	-171.633	-170.016	-171.227	-170.148	-171.242	-168.312	-170.041	-172.36	-170.258	-169.958	-170.514	-171.923	-171.996	-172.092				2.9	-171.679	-169.055	-171.118	-172.13	-172.098	-171.701	-170.504	-172.928	-170.775	-171.599	-171.65	-170.817	-175.515	-172.842	-177.364	-175.48				2.9	-170.282	-171.968	-170.602	-172.122	-170.227	-172.293	-173.494	-172.322
	3	-170.676	-171.378	-171.181	-171.064	-171.743	-170.563	-171.224	-169.116	-171.317	-171.354	-169.347	-169.823	-170.89	-171.424	-172.634	-171.308				3	-171.64	-168.845	-170.524	-171.783	-171.799	-171.581	-169.992	-173.265	-170.857	-171.365	-172.548	-171.007	-175.114	-173.123	-177.088	-175.067				3	-170.684	-172.824	-171.221	-172.237	-170.515	-172.022	-173.573	-172.113
	3.1	-171.948	-171.286	-171.171	-171.989	-171.332	-170.846	-170.912	-170.187	-172.088	-170.528	-168.389	-169.827	-171.21	-171.413	-172.893	-170.499				3.1	-171.418	-169.268	-169.894	-171.285	-171.251	-170.856	-170.08	-172.875	-170.844	-171.186	-173.029	-171.729	-174.287	-173.959	-176.312	-174.866				3.1	-170.711	-173.861	-171.601	-172.23	-170.712	-172.473	-173.931	-172.012
	3.2	-173.038	-171.596	-171.693	-172.465	-170.524	-170.607	-170.951	-170.574	-172.363	-170.582	-168.083	-170.27	-171.347	-171.879	-173.038	-170.39				3.2	-171.198	-169.868	-170.008	-170.664	-170.742	-170.128	-170.677	-172.512	-170.692	-170.773	-172.639	-172.578	-173.467	-174.761	-175.735	-175.023				3.2	-170.439	-174.165	-171.593	-172.209	-170.865	-172.888	-174.201	-172
	3.3	-173.4	-171.387	-171.964	-173.108	-169.936	-170.102	-171.521	-169.939	-172.331	-171.002	-168.732	-170.61	-171.606	-172.413	-172.867	-170.397				3.3	-171.355	-170.016	-170.764	-170.299	-170.625	-169.775	-171.164	-172.349	-170.477	-170.215	-171.997	-172.603	-172.977	-175.145	-175.835	-175.537				3.3	-170.403	-173.362	-171.711	-172.394	-171.203	-172.916	-174.029	-172.235
	3.4	-172.955	-170.364	-171.858	-173.828	-169.88	-170.043	-171.929	-169.381	-171.943	-171.265	-169.72	-170.447	-171.903	-172.66	-172.297	-170.014				3.4	-171.871	-169.889	-171.214	-170.446	-170.883	-169.914	-171.211	-171.939	-170.233	-170.005	-172.066	-171.605	-173.053	-175.192	-176.284	-175.895				3.4	-170.754	-172.117	-171.99	-172.569	-171.537	-172.745	-173.415	-172.849
	3.5	-172.451	-169.762	-171.818	-173.822	-170.281	-170.709	-171.998	-169.77	-171.556	-171.286	-170.665	-170.199	-171.672	-172.418	-171.771	-169.342				3.5	-172.416	-169.931	-170.946	-170.856	-171.23	-170.321	-170.867	-171.315	-170.336	-170.299	-172.767	-170.621	-173.444	-175.036	-176.556	-175.889				3.5	-171.019	-171.416	-172.249	-172.633	-171.765	-172.403	-172.562	-173.339
	3.6	-172.332	-170.382	-171.862	-173.246	-170.862	-171.573	-172.321	-170.292	-171.571	-170.938	-171.73	-170.303	-170.717	-172.237	-171.528	-168.586				3.6	-172.692	-170.139	-170.532	-171.186	-171.609	-170.419	-170.591	-170.849	-171.022	-170.921	-173.173	-170.642	-173.54	-174.636	-176.576	-175.835				3.6	-170.684	-171.613	-172.564	-172.607	-172.236	-171.952	-171.674	-173.307
	3.7	-172.295	-171.427	-171.813	-172.619	-171.248	-172.106	-172.949	-169.941	-171.57	-170.422	-172.311	-170.659	-169.507	-172.808	-171.507	-168.41				3.7	-172.751	-170.207	-170.544	-171.252	-171.884	-170.175	-170.831	-170.562	-171.634	-171.416	-172.878	-171.11	-173.362	-174.134	-176.607	-175.999				3.7	-170.148	-172.205	-172.865	-172.386	-172.799	-171.922	-170.798	-173.197
	3.8	-172.18	-171.836	-171.604	-171.799	-170.882	-172.112	-173.34	-168.994	-171.105	-170.257	-171.604	-171.036	-168.894	-173.57	-171.687	-169.321				3.8	-172.744	-170.03	-170.875	-171.051	-171.929	-170.3	-171.132	-170.416	-171.608	-171.537	-172.333	-171.057	-173.331	-174.021	-176.759	-176.295				3.8	-170.368	-172.703	-172.784	-172.238	-172.826	-172.669	-170.14	-173.464
	3.9	-172.162	-171.686	-171.293	-171.029	-169.695	-171.566	-173.202	-168.162	-170.513	-170.67	-170.068	-171.307	-169.5	-173.33	-171.83	-170.639				3.9	-172.467	-169.856	-171.193	-170.806	-171.912	-171.006	-170.743	-170.796	-171.517	-171.661	-171.969	-170.743	-173.297	-174.254	-176.83	-176.432				3.9	-171.18	-173.015	-172.136	-172.53	-172.336	-173.542	-170.181	-173.762
	4	-172.247	-171.695	-170.941	-170.916	-168.573	-170.831	-172.873	-167.547	-170.218	-171.285	-168.748	-171.319	-170.8	-172.388	-171.697	-171.616				4	-171.975	-169.921	-171.3	-170.605	-171.776	-171.694	-169.926	-171.964	-172.094	-171.787	-171.722	-170.931	-173.141	-173.982	-176.502	-176.275				4	-171.568	-173.114	-171.387	-172.912	-171.733	-173.61	-171.048	-173.529
	4.1	-172.604	-172.001	-170.657	-171.228	-168.398	-170.268	-172.608	-167.437	-170.251	-171.499	-168.306	-170.831	-171.553	-172.337	-171.235	-172.335				4.1	-171.707	-170.009	-171.076	-170.429	-171.539	-171.602	-169.509	-173.246	-172.957	-171.243	-171.569	-171.588	-173.297	-172.904	-175.888	-175.875				4.1	-171.228	-173.016	-171.123	-172.774	-171.339	-172.852	-172.222	-172.897
	4.2	-173.265	-172.321	-170.883	-171.456	-168.928	-169.873	-172.085	-168.367	-170.415	-171.135	-168.791	-169.91	-171.49	-173.455	-170.404	-172.499				4.2	-171.831	-169.98	-170.495	-170.482	-171.754	-170.612	-169.72	-173.449	-173.193	-170.171	-171.717	-171.931	-173.607	-171.837	-175.553	-175.363				4.2	-170.449	-172.719	-171.383	-172.247	-171.5	-171.99	-173.202	-172.366
	4.3	-173.762	-172.231	-171.579	-171.699	-169.582	-169.852	-171.245	-169.832	-170.698	-170.49	-169.456	-169.401	-171.487	-174.342	-169.611	-171.525				4.3	-172.205	-170.402	-169.869	-171.134	-172.585	-169.564	-170.203	-172.319	-172.663	-169.745	-172.137	-171.541	-173.384	-171.622	-175.66	-175.253				4.3	-169.718	-172.24	-171.76	-171.935	-171.863	-171.607	-173.699	-172.259
	4.4	-173.679	-171.305	-171.955	-171.998	-170.391	-170.599	-170.58	-170.766	-171.28	-169.775	-169.627	-169.883	-171.956	-174.196	-169.533	-170.259				4.4	-172.438	-171.42	-169.658	-172.341	-173.352	-169.325	-170.568	-170.714	-171.99	-170.334	-172.53	-170.723	-172.87	-172.267	-175.932	-176.096				4.4	-169.596	-171.85	-171.795	-172.024	-171.58	-171.651	-173.588	-172.653
	4.5	-172.826	-170.015	-171.845	-172.04	-171.247	-171.703	-170.428	-170.816	-171.89	-169.115	-169.532	-170.757	-172.224	-173.41	-170.259	-170.11				4.5	-172.254	-172.321	-169.987	-173.194	-173.436	-169.834	-170.702	-169.468	-171.513	-170.817	-172.649	-169.937	-172.878	-173.203	-176.264	-177.234				4.5	-170.066	-171.88	-171.572	-172.318	-170.901	-171.663	-173.446	-173.198
	4.6	-171.488	-169.246	-171.691	-171.861	-171.568	-172.009	-170.798	-170.272	-172.156	-168.74	-169.667	-171.148	-171.705	-172.538	-171.326	-170.82				4.6	-171.981	-172.663	-170.734	-172.974	-172.988	-170.131	-170.772	-168.943	-171.092	-170.615	-172.4	-169.66	-173.442	-173.798	-176.74	-177.515				4.6	-170.533	-172.298	-171.581	-172.531	-170.868	-171.413	-173.774	-173.23
	4.7	-170.316	-168.933	-171.543	-171.896	-171.137	-171.306	-171.366	-169.558	-172.237	-168.589	-170.038	-170.791	-170.616	-171.944	-172.203	-171.19				4.7	-171.844	-172.545	-171.776	-172.157	-172.567	-170.026	-170.855	-169.263	-170.876	-170.516	-171.932	-170.316	-174.068	-173.796	-177.22	-177.039				4.7	-170.638	-172.617	-172.111	-172.3	-171.556	-171.409	-173.922	-172.756
	4.8	-169.764	-168.726	-171.536	-172.097	-170.335	-170.638	-171.545	-168.984	-172.272	-168.654	-170.224	-170.282	-169.492	-171.751	-172.833	-170.984				4.8	-171.734	-171.879	-172.723	-171.619	-172.633	-170.26	-170.799	-170.416	-171.116	-171.055	-171.512	-171.605	-174.666	-173.609	-177.34	-176.615				4.8	-170.524	-172.428	-172.772	-171.783	-172.13	-172.327	-173.268	-172.616
	4.9	-169.93	-168.75	-171.946	-171.97	-169.765	-170.411	-171.33	-168.847	-171.939	-169.3	-170.091	-170.281	-168.656	-171.766	-173.184	-170.601				4.9	-171.907	-170.772	-173.041	-171.715	-173.123	-170.89	-170.663	-171.904	-171.486	-171.895	-171.308	-172.478	-175.222	-173.705	-177.131	-176.489				4.9	-170.341	-171.969	-172.831	-171.708	-172.206	-173.618	-172.328	-172.946
	5	-170.362	-169.049	-172.197	-171.456	-169.805	-170.197	-171.383	-169.436	-170.972	-170.329	-169.894	-170.633	-168.161	-171.729	-172.706	-170.417				5	-172.49	-170.093	-172.919	-172.064	-173.558	-171.507	-170.617	-172.786	-171.61	-172.305	-171.453	-172.295	-175.439	-173.843	-176.988	-176.569				5	-170.083	-171.812	-172.452	-172.241	-172.234	-173.823	-171.86	-173.198
	5.1	-170.519	-169.341	-171.509	-170.924	-170.54	-169.976	-171.745	-170.4	-169.915	-171.056	-169.809	-170.787	-168.113	-171.695	-171.399	-170.419				5.1	-173.143	-170.116	-172.607	-172.183	-173.511	-171.755	-170.441	-172.66	-171.501	-171.812	-172.105	-171.663	-175.213	-173.438	-176.805	-176.626				5.1	-169.805	-172.083	-172.481	-172.774	-172.366	-172.743	-171.847	-173.371
	5.2	-170.349	-169.507	-170.476	-170.691	-171.723	-169.959	-171.779	-170.763	-169.663	-171.214	-169.761	-170.641	-168.787	-171.759	-170.341	-170.214				5.2	-173.606	-170.017	-171.8	-172.259	-172.942	-171.282	-170.082	-172.202	-171.319	-170.968	-172.936	-171.471	-174.632	-172.353	-176.386	-176.516				5.2	-169.592	-172.384	-172.898	-172.828	-172.066	-171.763	-171.832	-173.571
	5.3	-170.039	-169.962	-170.305	-170.82	-172.815	-170.224	-171.341	-170.237	-170.375	-171.005	-169.863	-170.578	-169.925	-171.518	-170.463	-169.927				5.3	-173.536	-169.465	-170.684	-172.561	-172.184	-170.433	-170.192	-172.311	-171.25	-170.569	-173.196	-171.941	-173.702	-171.245	-175.997	-176.65				5.3	-169.519	-172.444	-172.944	-172.312	-171.41	-171.787	-171.901	-173.503
	5.4	-169.934	-170.991	-170.797	-171.474	-173.37	-170.849	-170.787	-169.564	-171.505	-170.97	-170.48	-170.66	-170.64	-170.704	-171.343	-169.827				5.4	-172.929	-169.226	-170.139	-172.872	-171.718	-169.915	-171.068	-173.002	-171.413	-170.502	-172.765	-172.594	-172.879	-171.148	-175.77	-177.209				5.4	-169.626	-172.558	-172.303	-171.659	-171.216	-172.372	-172.225	-172.99
	5.5	-170.492	-172.032	-171.026	-172.606	-172.939	-171.447	-170.471	-169.202	-172.513	-171.419	-171.333	-170.53	-170.518	-169.933	-171.821	-169.815				5.5	-172.496	-169.726	-170.641	-172.925	-171.788	-169.766	-171.771	-173.609	-171.791	-170.525	-172.215	-172.575	-172.796	-172.217	-175.841	-177.499				5.5	-169.778	-172.845	-171.472	-171.445	-171.525	-172.846	-172.414	-172.312
	5.6	-171.641	-172.217	-171.086	-173.23	-171.57	-171.297	-170.513	-169.027	-173.099	-171.74	-171.732	-170.299	-170.304	-169.886	-171.507	-170.083				5.6	-172.634	-170.296	-171.723	-172.741	-172.116	-169.533	-171.526	-173.679	-172.144	-170.686	-171.823	-171.603	-173.296	-173.385	-176.268	-177.134				5.6	-169.986	-172.894	-170.962	-171.609	-171.523	-173.004	-172.178	-171.83
	5.7	-172.574	-171.286	-171.521	-172.376	-170.559	-170.579	-170.55	-169.198	-172.944	-171.18	-171.694	-170.445	-170.667	-170.38	-171.073	-170.677				5.7	-173.053	-170.421	-172.383	-172.392	-172.025	-169.041	-170.979	-173.308	-172.23	-170.847	-171.506	-170.363	-173.754	-173.871	-176.536	-176.645				5.7	-170.27	-172.59	-170.882	-171.872	-171.092	-172.753	-171.694	-171.693
	5.8	-172.574	-170.157	-172.014	-170.673	-170.961	-170.139	-170.457	-170.008	-171.903	-169.925	-171.437	-170.86	-171.192	-170.75	-171.143	-170.893				5.8	-173.427	-170.425	-172.061	-172.03	-171.216	-168.913	-170.914	-172.857	-172.158	-171.187	-171.327	-169.625	-173.81	-173.944	-176.295	-176.542				5.8	-170.352	-172.203	-171.145	-172.143	-171.014	-172.234	-171.481	-171.863
	5.9	-171.737	-170.043	-172.062	-169.706	-172.056	-169.949	-170.774	-171.024	-170.543	-168.836	-170.762	-170.995	-171.414	-170.569	-171.467	-170.414				5.9	-173.543	-170.655	-171.162	-171.591	-170.364	-169.498	-170.998	-172.431	-171.933	-171.822	-171.343	-169.637	-173.61	-173.902	-175.964	-176.746				5.9	-170.336	-171.714	-171.556	-172.316	-171.561	-172.122	-172.08	-172.136
	6	-170.806	-170.746	-171.903	-170.035	-172.497	-169.641	-171.609	-171.381	-169.925	-168.46	-169.856	-170.448	-171.356	-169.936	-171.659	-169.676				6	-173.26	-170.833	-170.349	-170.907	-170.35	-169.96	-170.71	-171.966	-171.49	-172.074	-171.544	-170.23	-173.613	-173.824	-176.043	-176.863				6	-170.473	-171.218	-171.978	-172.415	-172.121	-172.53	-173.136	-172.181
	6.1	-170.381	-171.325	-172	-171.027	-171.756	-169.622	-172.365	-170.762	-170.17	-168.717	-169.284	-169.506	-170.949	-169.497	-171.896	-169.054				6.1	-172.658	-170.73	-170.169	-170.472	-170.88	-169.881	-170.214	-171.622	-171.222	-171.589	-171.676	-171.022	-173.632	-173.949	-176.445	-176.798				6.1	-170.68	-171.114	-172.37	-172.418	-172.36	-172.746	-173.617	-171.932
	6.2	-170.617	-171.683	-172.388	-172.052	-170.321	-170.274	-172.731	-169.616	-170.427	-169.548	-168.95	-169.179	-170.371	-169.771	-172.241	-168.775				6.2	-172.25	-170.657	-170.667	-170.68	-171.339	-169.967	-169.882	-171.331	-171.247	-171.081	-171.355	-171.586	-172.999	-174.183	-176.831	-176.761				6.2	-170.866	-171.386	-172.748	-172.158	-172.61	-172.558	-173.068	-171.784
	6.3	-171.331	-171.83	-172.714	-172.704	-169.288	-171.268	-172.682	-168.868	-170.504	-170.945	-168.548	-169.992	-170.076	-170.372	-172.472	-168.893				6.3	-172.583	-170.844	-171.057	-171.096	-171.967	-170.444	-169.776	-170.922	-171.187	-171.164	-171.019	-171.676	-172.181	-174.283	-177.26	-176.855				6.3	-170.872	-171.678	-173.142	-171.661	-172.813	-172.373	-171.877	-171.963
	6.4	-172.095	-171.208	-172.637	-172.683	-169.378	-171.866	-172.187	-169.235	-170.648	-172.417	-168.357	-171.305	-169.88	-170.461	-172.442	-169.509				6.4	-173.189	-171.162	-170.928	-171.231	-172.672	-170.873	-169.746	-170.751	-171.196	-171.631	-171.505	-171.455	-172.425	-174.509	-177.745	-176.948				6.4	-170.626	-171.9	-173.345	-171.221	-172.562	-172.083	-170.818	-172.023
	6.5	-172.531	-170.039	-172.039	-172.226	-170.237	-171.592	-171.608	-170.192	-170.778	-173.227	-168.739	-172.3	-169.347	-169.93	-172.017	-170.655				6.5	-173.093	-171.347	-170.734	-170.967	-172.746	-171.081	-169.598	-171.188	-171.889	-172.031	-172.411	-171.524	-173.672	-174.815	-177.759	-176.974				6.5	-170.395	-172.069	-173.179	-171.277	-172.201	-171.206	-170.483	-171.693
	6.6	-172.452	-169.448	-171.028	-171.937	-171.008	-170.7	-171.375	-170.519	-170.988	-172.952	-169.438	-172.706	-168.95	-169.338	-171.281	-171.783				6.6	-172.369	-171.078	-170.689	-170.671	-172.307	-171.22	-169.316	-171.743	-172.943	-172.124	-172.664	-172.108	-174.722	-174.769	-177.187	-177.127				6.6	-170.459	-172.091	-172.955	-171.918	-172.245	-170	-170.933	-171.48
	6.7	-171.692	-169.654	-170.056	-171.865	-171.322	-169.748	-171.336	-170.143	-171.17	-171.847	-170.002	-172.467	-169.415	-169.192	-170.867	-172.187				6.7	-171.783	-170.45	-170.538	-170.923	-171.994	-171.314	-169.232	-171.671	-173.324	-172.019	-172.083	-172.578	-174.969	-174.405	-176.69	-177.359				6.7	-170.786	-171.908	-173.075	-172.617	-172.424	-169.35	-171.649	-171.662
	6.8	-170.614	-169.826	-169.567	-171.684	-171.345	-169.094	-171.214	-169.959	-170.732	-170.715	-170.495	-171.866	-170.346	-169.691	-171.471	-171.606				6.8	-171.683	-169.899	-170.14	-171.591	-171.703	-171.158	-169.69	-171.057	-173.054	-172	-171.244	-172.576	-174.706	-174.153	-176.537	-177.508				6.8	-171.14	-171.614	-173.513	-172.944	-172.387	-169.769	-172.083	-171.981
	6.9	-170.008	-169.704	-169.485	-171.514	-171.343	-168.983	-171.204	-170.294	-169.866	-170.092	-171.088	-171.503	-170.906	-170.605	-172.764	-170.545				6.9	-172.004	-169.602	-169.836	-172.032	-171.146	-170.777	-170.66	-170.523	-172.936	-172.078	-170.78	-172.561	-174.501	-174.22	-176.375	-177.822				6.9	-171.339	-171.506	-173.733	-172.982	-172.288	-170.695	-172.569	-172.566
	7	-170.084	-169.709	-169.745	-171.585	-171.393	-169.374	-171.426	-170.58	-169.581	-169.72	-171.573	-171.467	-171.083	-171.468	-173.648	-169.67				7	-172.325	-169.521	-170.098	-171.985	-170.663	-170.532	-171.784	-170.652	-172.869	-171.994	-170.897	-172.716	-174.627	-174.43	-176.052	-178.354				7	-171.146	-171.752	-173.21	-172.892	-172.229	-171.324	-173.413	-173.45
	7.1	-170.51	-169.823	-170.762	-172.023	-171.167	-169.532	-171.57	-170.275	-170.13	-169.471	-171.768	-171.314	-171.113	-171.709	-173.598	-169.017				7.1	-172.126	-169.589	-170.783	-171.746	-170.812	-170.648	-172.545	-171.454	-172.071	-171.577	-171.105	-172.66	-174.906	-174.464	-175.904	-178.39				7.1	-170.469	-172.197	-172.199	-172.571	-172.086	-171.568	-173.958	-173.86
	7.2	-170.912	-169.721	-172.491	-172.718	-170.785	-169.248	-171.309	-169.678	-170.799	-169.699	-171.687	-170.892	-170.687	-171.241	-172.885	-168.779				7.2	-171.56	-169.764	-171.313	-171.901	-171.661	-171.089	-172.792	-172.001	-170.665	-170.995	-170.967	-172.106	-175.058	-174.254	-176.389	-177.38				7.2	-169.962	-172.748	-171.691	-171.829	-171.913	-171.584	-173.684	-173.358
	7.3	-171.041	-169.75	-173.567	-173.037	-170.756	-169.466	-170.671	-169.39	-171.046	-170.424	-171.157	-170.635	-169.863	-171.006	-171.87	-169.371				7.3	-171.215	-170.023	-171.669	-172.631	-172.397	-171.765	-172.822	-171.709	-169.787	-170.528	-170.773	-171.289	-174.875	-174.076	-177.21	-176.208				7.3	-170.294	-173.321	-172.215	-170.927	-171.738	-171.595	-172.785	-172.515
	7.4	-171	-170.474	-172.873	-172.698	-171.014	-170.619	-170.236	-169.525	-171.078	-171.084	-170.317	-170.934	-169.732	-171.435	-171.064	-170.345				7.4	-171.205	-170.49	-172.035	-173.167	-172.272	-172.521	-172.556	-171.183	-169.916	-170.281	-170.883	-170.822	-174.454	-173.937	-177.557	-176.042				7.4	-170.971	-173.598	-173.155	-170.585	-171.449	-171.856	-171.891	-172.05
	7.5	-170.872	-171.443	-171.415	-172.066	-171.43	-171.596	-170.452	-169.83	-171.278	-171.107	-169.818	-171.482	-170.798	-171.758	-170.938	-170.997				7.5	-171.334	-171.128	-171.934	-172.811	-171.507	-172.996	-171.884	-170.828	-170.517	-170.183	-171.267	-170.978	-174.206	-173.518	-177.361	-176.561				7.5	-171.154	-173.614	-173.585	-170.925	-171.286	-172.231	-171.666	-172.069
	7.6	-170.779	-171.638	-170.881	-171.607	-172.028	-171.345	-170.922	-169.958	-171.369	-170.548	-169.998	-171.756	-172.02	-171.583	-171.379	-171.343				7.6	-171.415	-171.617	-171.165	-172.059	-170.706	-173.038	-171.156	-170.471	-171.086	-170.094	-171.86	-171.354	-174.301	-172.961	-177.07	-177.05				7.6	-170.877	-173.655	-173.439	-171.261	-171.484	-172.31	-171.937	-172.356
	7.7	-171.136	-170.892	-171.437	-171.383	-172.452	-170.499	-171.29	-169.717	-171.078	-170.065	-170.686	-171.744	-172.372	-171.366	-171.815	-171.574				7.7	-171.35	-171.683	-170.721	-171.705	-170.547	-173.018	-170.576	-170.333	-171.379	-169.885	-172.508	-171.627	-174.451	-172.873	-176.833	-177.545				7.7	-170.693	-173.546	-173.355	-171.296	-171.959	-171.945	-172.081	-172.695
	7.8	-171.901	-169.87	-172.13	-170.948	-172.205	-170.079	-171.608	-169.628	-170.79	-170.215	-171.256	-171.614	-171.722	-171.396	-171.659	-171.395				7.8	-171.599	-171.319	-171.107	-171.865	-171.365	-172.999	-170.545	-170.665	-171.395	-169.838	-172.999	-171.83	-174.31	-173.476	-176.913	-178.1				7.8	-170.855	-173.255	-173.581	-171.331	-172.577	-171.504	-172.192	-172.853
	7.9	-172.661	-169.111	-172.194	-170.328	-171.33	-170.011	-171.81	-170.237	-170.773	-170.884	-171.026	-171.327	-170.727	-171.484	-171.233	-170.485				7.9	-172.432	-171.061	-171.525	-172.177	-172.5	-172.488	-171.443	-171.074	-171.561	-170.412	-173.348	-171.999	-174.077	-174.382	-177.481	-178.57				7.9	-171.318	-173.362	-173.589	-171.491	-172.892	-171.353	-172.642	-172.849
	8	-173.201	-169.011	-171.679	-169.864	-170.537	-169.949	-171.705	-171.042	-171.083	-171.51	-170.194	-170.778	-170.154	-171.576	-171.274	-169.431				8	-173.065	-171.418	-171.688	-172.222	-173.002	-171.606	-172.514	-171.031	-172.001	-171.506	-173.336	-172.14	-174.222	-175.007	-177.944	-178.707				8	-171.781	-174.276	-173.029	-171.618	-172.42	-171.539	-173.15	-172.841
	8.1	-173.331	-169.843	-171.076	-169.425	-170.458	-169.82	-171.547	-171.053	-171.659	-171.706	-169.586	-170.096	-170.106	-171.556	-171.387	-169.135				8.1	-172.921	-172.013	-172.161	-171.903	-172.598	-171.009	-172.69	-170.583	-172.247	-172.693	-172.57	-172.377	-174.566	-174.835	-177.504	-178.137				8.1	-171.882	-175.25	-172.542	-171.476	-171.593	-172.06	-173.208	-172.934
	8.2	-173.196	-171.196	-170.726	-169.242	-170.775	-169.575	-171.685	-170.249	-171.985	-171.394	-169.694	-169.649	-170.302	-171.177	-171.057	-169.686				8.2	-172.463	-172.283	-172.778	-171.561	-171.64	-170.937	-171.976	-170.142	-172.275	-173.468	-171.558	-172.693	-174.656	-174.006	-176.232	-177.055				8.2	-171.778	-174.909	-172.749	-171.098	-171.229	-172.484	-172.784	-173
	8.3	-172.857	-172.314	-170.925	-169.751	-170.885	-169.428	-171.64	-169.794	-171.695	-170.946	-170.194	-169.824	-170.412	-170.621	-170.819	-170.366				8.3	-172.258	-172.35	-172.848	-171.664	-170.768	-171.336	-171.045	-169.88	-172.447	-173.469	-171.298	-172.691	-174.562	-173.358	-175.041	-176.341				8.3	-171.98	-173.161	-173.305	-170.815	-171.37	-172.325	-172.286	-172.807
	8.4	-171.876	-172.752	-171.806	-170.663	-171.12	-169.601	-170.997	-170.154	-170.894	-171.115	-170.597	-170.675	-170.239	-170.239	-171.082	-170.1				8.4	-172.356	-172.483	-172.205	-172.179	-170.477	-171.872	-170.304	-170.052	-172.711	-172.911	-171.603	-172.207	-174.495	-173.342	-174.681	-176.405				8.4	-172.376	-171.502	-173.648	-170.647	-171.666	-171.875	-171.88	-172.396
	8.5	-170.559	-172.704	-172.874	-171.51	-171.651	-169.864	-170.226	-170.437	-169.951	-171.815	-171.069	-171.669	-169.918	-170.197	-171.431	-168.578				8.5	-172.256	-172.448	-170.93	-172.281	-170.414	-171.898	-170.028	-170.878	-172.948	-172.035	-171.656	-171.704	-174.447	-173.52	-175.089	-176.776				8.5	-172.2	-171.07	-173.638	-170.39	-172.015	-171.445	-171.327	-171.964
	8.6	-169.838	-172.534	-173.501	-172.109	-171.739	-170.035	-169.707	-170.232	-169.547	-172.077	-171.724	-172.088	-169.505	-170.628	-171.641	-167.037				8.6	-171.693	-172.115	-169.674	-171.532	-170.211	-171.063	-170.365	-171.64	-173.186	-171.038	-171.706	-171.61	-174.197	-173.456	-175.677	-176.885				8.6	-171.373	-171.696	-173.459	-170.195	-172.347	-170.803	-170.758	-171.693
	8.7	-169.895	-172.086	-173.74	-172.357	-171.122	-170.394	-169.59	-170.082	-169.864	-171.54	-172.209	-171.854	-169.067	-171.24	-171.996	-166.95				8.7	-171.372	-171.641	-169.229	-170.611	-170.446	-170.134	-170.88	-171.611	-173.312	-170.514	-172.187	-172.075	-173.511	-173.416	-175.883	-176.402				8.7	-170.648	-172.634	-173.193	-170.257	-172.439	-170.09	-170.61	-171.789
	8.8	-170.265	-171.175	-173.8	-172.062	-170.407	-171.048	-170.145	-170.166	-169.996	-170.817	-172.204	-171.415	-168.921	-171.524	-172.403	-168.321				8.8	-171.791	-170.998	-169.364	-170.369	-171.134	-170.369	-170.999	-171.271	-173.093	-170.754	-172.52	-172.942	-172.606	-173.57	-175.675	-175.464				8.8	-170.563	-173.273	-172.679	-170.438	-172.07	-169.851	-170.98	-172.169
	8.9	-170.602	-170.22	-173.758	-171.412	-170.295	-171.577	-171.139	-169.935	-169.463	-170.495	-171.649	-171.102	-169.273	-171.545	-172.448	-170.095				8.9	-172.252	-170.283	-169.716	-170.909	-171.423	-171.641	-170.69	-171.231	-172.518	-171.303	-172.179	-173.488	-171.955	-173.714	-175.541	-174.708				8.9	-171.038	-173.32	-172.024	-170.644	-171.436	-170.194	-171.511	-172.463
	9	-170.943	-169.673	-173.816	-170.972	-170.771	-171.663	-171.764	-169.223	-168.913	-170.553	-170.838	-171.114	-169.974	-171.473	-172.339	-171.118				9	-172.003	-169.874	-170.429	-171.514	-171.286	-172.426	-170.476	-171.432	-172.005	-171.54	-171.804	-173.238	-171.853	-174.084	-175.955	-174.501				9	-171.574	-172.909	-171.75	-171.088	-171.178	-170.84	-171.995	-172.456
	9.1	-171.697	-169.485	-173.915	-170.841	-171.155	-171.445	-171.654	-168.63	-168.722	-170.628	-170.514	-171.577	-170.782	-171.172	-172.332	-170.962				9.1	-171.545	-169.949	-171.32	-171.571	-171.329	-171.956	-170.815	-171.629	-171.982	-171.272	-172.238	-172.601	-172.266	-174.794	-176.846	-174.574				9.1	-171.776	-172.279	-172.031	-171.764	-171.503	-171.303	-172.528	-172.118
	9.2	-172.933	-169.55	-173.615	-170.808	-171.235	-171.217	-171.367	-168.65	-168.849	-170.378	-170.939	-172.315	-171.561	-170.917	-172.011	-170.297				9.2	-171.496	-170.324	-171.81	-171.337	-171.508	-171.025	-171.633	-171.516	-172.132	-171.037	-173.078	-172.082	-172.737	-175.132	-177.492	-174.659				9.2	-171.803	-171.727	-172.286	-172.033	-171.765	-171.064	-173.088	-171.565
	9.3	-174.039	-170.021	-172.857	-170.826	-171.56	-171.229	-171.528	-169.029	-169.234	-169.827	-171.373	-172.902	-172.146	-171.374	-171.304	-169.963				9.3	-171.358	-170.783	-171.502	-171.151	-171.484	-170.662	-172.362	-171.073	-171.932	-171.541	-173.295	-171.905	-172.835	-174.713	-177.408	-174.968				9.3	-171.853	-171.828	-172.12	-171.477	-171.648	-170.233	-173.484	-171.343
	9.4	-174.359	-170.592	-172.199	-170.835	-172.309	-171.501	-171.884	-169.165	-169.542	-169.77	-171.483	-173.045	-172.184	-172.411	-171.048	-170.093				9.4	-170.876	-171.486	-170.733	-170.916	-171.224	-170.963	-172.583	-170.735	-171.618	-172.422	-172.759	-171.792	-172.672	-174.153	-176.891	-175.568				9.4	-171.953	-172.677	-171.719	-170.614	-171.711	-169.691	-173.576	-171.952
	9.5	-173.753	-170.621	-171.957	-170.773	-172.661	-171.467	-171.76	-168.895	-169.502	-170.648	-171.714	-172.783	-171.591	-173.109	-171.803	-170.53				9.5	-170.773	-172.512	-170.204	-170.967	-170.86	-171.253	-172.528	-170.562	-171.561	-172.68	-172.03	-171.049	-172.672	-173.911	-176.381	-176.027				9.5	-172.241	-173.307	-171.294	-170.238	-172.289	-170.065	-173.422	-172.912
	9.6	-172.605	-170.055	-171.817	-170.771	-171.975	-170.507	-171.215	-168.717	-169.374	-171.358	-171.976	-172.239	-171.191	-172.898	-172.849	-171.07				9.6	-171.208	-173.069	-170.109	-171.829	-170.666	-171.088	-172.677	-170.38	-171.572	-172.204	-171.508	-169.878	-173.03	-173.51	-176.169	-176.216				9.6	-172.448	-172.957	-171.07	-170.608	-172.981	-170.694	-173.268	-173.359
	9.7	-171.542	-169.273	-171.711	-171.049	-171.035	-168.982	-170.85	-169.089	-169.749	-170.96	-171.872	-171.474	-171.633	-172.081	-173.202	-171.377				9.7	-171.599	-172.349	-170.163	-173.031	-170.974	-170.734	-173.029	-170.55	-171.157	-171.559	-171.374	-169.453	-173.534	-172.65	-176.293	-176.519				9.7	-172.082	-172.217	-171.165	-171.396	-173.315	-170.841	-173.172	-173.203
	9.8	-170.85	-168.633	-172.035	-171.511	-170.945	-168.013	-170.917	-169.817	-170.73	-170.228	-171.516	-170.853	-172.211	-171.432	-172.733	-171.268				9.8	-171.594	-170.857	-170.359	-173.554	-171.657	-170.673	-173.129	-171.313	-170.166	-171.098	-171.804	-170.161	-173.828	-171.955	-176.317	-177.101				9.8	-171.308	-171.887	-171.544	-172.109	-173.234	-170.996	-172.918	-173.025
	9.9	-170.332	-168.594	-172.748	-171.733	-171.448	-168.221	-171.13	-170.36	-171.425	-170.067	-171.102	-170.691	-171.827	-171.336	-171.943	-170.897				9.9	-171.06	-169.848	-170.806	-173.253	-172.03	-171.064	-172.77	-172.143	-169.39	-170.929	-172.57	-171.222	-173.906	-171.768	-175.885	-177.725				9.9	-170.643	-171.877	-171.943	-172.374	-172.716	-171.617	-172.437	-173.172
	10	-169.826	-169.284	-173.236	-171.379	-171.681	-169.334	-171.374	-170.418	-171.096	-170.224	-170.629	-170.592	-170.84	-171.598	-171.371	-170.63				10	-170.342	-169.973	-171.094	-172.613	-171.72	-171.639	-172.136	-172.37	-169.634	-170.886	-172.865	-171.756	-174.009	-171.669	-175.332	-178.162				10	-170.481	-171.914	-171.999	-172.173	-172.049	-172.218	-171.919	-173.363
	10.1	-169.444	-170.045	-173.054	-170.663	-171.632	-170.454	-171.735	-170.294	-170.594	-170.098	-170.174	-170.15	-170.49	-171.93	-171.2	-170.509				10.1	-170.058	-171.011	-170.887	-172.048	-171.183	-172.11	-171.384	-171.961	-170.634	-170.68	-172.459	-171.633	-174.089	-171.633	-175.031	-178.536				10.1	-170.744	-172.135	-171.911	-171.917	-172.195	-172.283	-171.433	-173.043
	10.2	-169.373	-170.163	-172.561	-170.399	-171.599	-170.864	-171.913	-170.291	-170.926	-169.645	-169.901	-169.918	-170.79	-172.103	-171.307	-170.212				10.2	-170.145	-171.987	-170.436	-171.734	-170.91	-172.512	-170.724	-171.315	-171.683	-170.48	-172.02	-171.289	-173.941	-172.233	-174.833	-178.995				10.2	-170.928	-172.631	-172.229	-171.934	-173.21	-172.023	-170.997	-172.021
	10.3	-169.777	-170.191	-172.409	-170.934	-171.677	-170.661	-171.787	-170.17	-171.326	-169.219	-169.716	-170.482	-170.986	-172.032	-171.637	-169.75				10.3	-170.382	-171.848	-170.116	-171.561	-170.847	-172.985	-170.512	-170.887	-172.413	-170.775	-171.817	-171.147	-173.68	-173.506	-174.626	-179.013				10.3	-170.928	-173.174	-173.068	-171.938	-173.677	-171.945	-170.851	-171.051
	10.4	-170.509	-170.998	-172.495	-171.697	-171.858	-170.307	-171.684	-169.89	-171.159	-169.424	-169.348	-171.341	-170.872	-172.039	-171.887	-169.532				10.4	-170.828	-170.755	-170.167	-171.455	-170.961	-173.238	-170.8	-170.965	-172.766	-171.536	-171.818	-171.332	-173.817	-174.705	-174.61	-178.254				10.4	-171.24	-173.348	-173.926	-171.576	-172.983	-172.112	-171.052	-171.167
	10.5	-171.213	-172.083	-172.392	-172.158	-171.718	-170.369	-171.44	-169.692	-171.078	-170.552	-168.955	-171.832	-170.512	-172.182	-171.461	-169.784				10.5	-171.242	-169.868	-170.668	-171.52	-171.457	-172.813	-171.129	-171.305	-173.033	-172.062	-172.304	-171.63	-174.501	-175.312	-174.972	-177.604				10.5	-172.078	-172.757	-174.242	-171.251	-172.145	-172.124	-171.33	-172.256
	10.6	-171.743	-172.53	-172.355	-172.208	-170.891	-171.001	-170.591	-169.479	-171.115	-171.607	-168.937	-171.885	-170.173	-172.119	-170.399	-170.107				10.6	-171.39	-169.766	-171.58	-171.903	-172.11	-172.188	-171.012	-171.422	-173.308	-171.869	-173.026	-171.706	-175.065	-175.442	-175.621	-177.651				10.6	-172.908	-171.549	-174.057	-171.363	-171.822	-171.76	-171.491	-173.325
	10.7	-172.064	-172.301	-172.749	-171.853	-169.697	-171.473	-169.541	-169.193	-170.909	-171.498	-169.458	-171.58	-170.216	-171.862	-169.59	-170.07				10.7	-171.596	-169.989	-172.704	-172.493	-172.418	-172.009	-170.358	-171.222	-173.011	-171.455	-173.153	-171.504	-174.928	-175.312	-176.14	-177.469				10.7	-173.061	-170.579	-173.747	-171.466	-171.634	-171.204	-171.618	-173.831
	10.8	-172.141	-171.463	-173.376	-171.351	-168.851	-171.457	-169.26	-169.338	-170.868	-170.695	-170.327	-171.213	-170.469	-171.732	-169.803	-169.801				10.8	-172.162	-170.038	-173.447	-172.647	-172.262	-171.966	-169.682	-171.089	-171.962	-171.442	-172.46	-171.288	-174.504	-174.989	-176.295	-176.51				10.8	-172.386	-170.491	-173.593	-171.195	-171.271	-170.781	-172.019	-173.767
	10.9	-172.056	-169.941	-173.807	-171.05	-168.865	-171.363	-169.655	-170.221	-171.389	-170.017	-170.993	-171.159	-170.723	-171.871	-170.789	-169.493				10.9	-172.817	-170.094	-173.451	-171.996	-171.776	-171.873	-169.582	-171.253	-171.012	-171.59	-171.65	-171.175	-174.427	-174.688	-176.165	-175.862				10.9	-171.422	-171.011	-173.595	-170.927	-170.832	-170.534	-172.861	-173.31
	11	-171.833	-168.396	-173.844	-170.844	-169.68	-170.947	-169.728	-171.03	-172.099	-169.556	-171.038	-171.181	-171.167	-172.127	-171.635	-169.413				11	-173.144	-170.486	-173.157	-170.971	-171.251	-171.894	-169.957	-171.498	-171.044	-171.524	-171.62	-171.193	-174.41	-174.476	-176.08	-176.389				11	-170.776	-171.675	-173.593	-170.955	-170.571	-170.463	-173.813	-172.847
	11.1	-171.433	-167.695	-173.811	-170.559	-170.73	-169.948	-169.529	-170.786	-172.353	-169.528	-170.722	-171.125	-171.534	-172.303	-171.83	-169.922				11.1	-173.006	-171.219	-172.96	-170.134	-171.118	-171.923	-170.416	-171.527	-172.062	-171.565	-172.483	-171.368	-173.832	-174.042	-176.439	-177.496				11.1	-170.539	-172.395	-173.74	-170.99	-170.603	-170.89	-174.438	-172.488
	11.2	-170.991	-167.784	-174.123	-170.446	-171.251	-169.325	-169.903	-169.69	-171.992	-169.999	-170.536	-171.319	-171.302	-172.301	-171.576	-170.757				11.2	-172.431	-171.797	-172.648	-170.002	-171.336	-172.016	-170.847	-171.387	-173.21	-172.084	-173.307	-171.486	-172.964	-173.389	-176.899	-178.146				11.2	-170.506	-172.823	-174.054	-170.821	-170.749	-171.784	-174.348	-172.004
	11.3	-170.619	-168.107	-174.234	-170.575	-171.213	-169.797	-170.626	-168.8	-171.416	-170.247	-170.619	-171.821	-170.864	-172.158	-171.203	-171.29				11.3	-171.881	-171.636	-172.222	-170.808	-171.336	-172.195	-171.215	-171.431	-173.438	-172.739	-173.384	-171.512	-172.595	-172.8	-176.81	-177.699				11.3	-170.526	-172.305	-174.075	-170.808	-170.862	-172.546	-173.251	-171.73
	11.4	-170.265	-168.707	-173.203	-170.706	-171.224	-170.633	-170.762	-168.861	-171.024	-169.837	-170.902	-172.354	-170.947	-171.975	-170.912	-171.329				11.4	-171.913	-170.718	-172.164	-171.796	-170.975	-172.02	-171.194	-171.608	-172.646	-172.8	-172.987	-171.451	-172.891	-172.276	-176.566	-176.478				11.4	-170.571	-170.919	-173.547	-171.15	-170.955	-172.683	-171.738	-172.063
	11.5	-170.088	-169.673	-171.716	-170.89	-171.207	-170.885	-170.343	-169.663	-170.981	-169.372	-171.281	-172.466	-171.331	-171.762	-170.82	-171.017				11.5	-172.296	-169.418	-172.652	-172.245	-170.66	-171.427	-170.6	-171.432	-171.864	-172.166	-172.378	-171.111	-173.364	-171.872	-176.882	-175.528				11.5	-170.762	-169.607	-172.838	-171.533	-171.063	-172.269	-170.954	-172.46
	11.6	-170.515	-170.475	-171.125	-171.285	-171.098	-170.765	-170.082	-170.575	-171.319	-169.714	-171.52	-171.661	-171.18	-171.748	-170.898	-170.437				11.6	-172.438	-168.517	-173.313	-172.359	-170.526	-171.039	-170.019	-170.818	-171.882	-171.576	-171.701	-170.669	-173.606	-171.779	-177.381	-175.24				11.6	-171.096	-169.14	-172.392	-171.584	-171.136	-171.872	-171.142	-172.302
	11.7	-171.578	-170.612	-171.354	-171.815	-171.292	-171.248	-170.179	-171.077	-171.879	-170.874	-171.573	-169.98	-170.269	-172.225	-171.115	-169.811				11.7	-172.205	-168.821	-173.717	-172.301	-170.415	-171.023	-170.292	-170.179	-172.449	-171.551	-171.431	-170.568	-173.643	-172.037	-177.361	-175.3				11.7	-171.34	-169.575	-172.451	-171.151	-170.982	-171.909	-171.621	-171.989
	11.8	-172.78	-169.941	-171.73	-172.391	-171.745	-172.447	-170.272	-170.946	-172.155	-171.968	-171.578	-168.031	-169.466	-172.713	-171.522	-169.603				11.8	-171.825	-170.082	-173.697	-172.073	-170.224	-171.003	-171.182	-170.026	-172.805	-171.697	-171.445	-170.815	-173.536	-172.715	-176.834	-175.776				11.8	-171.503	-170.451	-173.075	-170.572	-170.66	-172.231	-171.965	-172.089
	11.9	-173.743	-168.926	-172.336	-172.813	-172.198	-173.209	-170.09	-170.389	-171.627	-172.296	-171.419	-166.864	-169.369	-172.457	-171.845	-169.784				11.9	-171.693	-171.158	-173.292	-171.987	-170.016	-170.88	-171.761	-170.542	-172.429	-171.674	-171.17	-171.051	-173.217	-173.527	-176.193	-176.496				11.9	-171.67	-171.212	-174.051	-170.304	-170.693	-172.455	-172.163	-172.315
	12	-173.995	-168.667	-173.166	-172.882	-172.506	-172.66	-169.829	-169.657	-170.574	-171.854	-171.006	-167.484	-169.599	-171.83	-171.69	-169.888				12	-172.009	-171.472	-172.869	-172.076	-169.993	-170.943	-171.83	-171.247	-171.814	-171.602	-170.702	-171.134	-172.956	-173.7	-175.789	-176.661				12	-171.577	-171.698	-175.094	-170.305	-171.299	-172.335	-172.305	-172.31
	12.1	-173.022	-169.512	-173.68	-172.729	-172.498	-171.128	-169.794	-168.871	-169.924	-171.126	-170.256	-169.308	-169.92	-171.563	-171.147	-169.877				12.1	-172.344	-171.517	-172.794	-171.891	-170.218	-171.233	-171.812	-171.332	-172.087	-171.45	-170.424	-171.257	-173.177	-173.243	-175.816	-176.276				12.1	-171.18	-172.023	-175.927	-170.34	-172.012	-171.973	-172.54	-172.273
	12.2	-171.523	-170.339	-173.755	-172.587	-172.006	-169.678	-170.149	-168.409	-169.905	-170.794	-169.335	-170.627	-170.418	-171.521	-170.5	-169.842				12.2	-172.184	-171.685	-172.922	-171.323	-170.43	-171.262	-171.966	-170.451	-173.3	-171.146	-170.361	-171.634	-173.695	-172.99	-176.083	-176.213				12.2	-170.945	-172.236	-176.134	-170.38	-172.516	-171.875	-172.784	-172.572
	12.3	-170.612	-169.988	-173.616	-172.456	-170.952	-169.189	-170.667	-168.418	-169.958	-170.96	-169.11	-170.803	-170.864	-171.309	-169.856	-169.564				12.3	-171.615	-171.445	-172.714	-170.767	-170.329	-170.92	-171.926	-169.347	-174.058	-170.744	-170.478	-171.809	-173.947	-173.315	-176.247	-176.969				12.3	-171.361	-172.355	-175.516	-170.421	-173.108	-172.207	-172.841	-173.088
	12.4	-170.284	-168.626	-173.388	-172.192	-170.278	-169.597	-170.882	-168.675	-169.866	-171.039	-169.773	-170.57	-170.906	-170.957	-169.442	-168.823				12.4	-170.991	-170.517	-172.039	-170.508	-169.962	-170.689	-171.215	-169.049	-173.498	-170.328	-170.828	-171.057	-173.807	-173.763	-176.284	-178.134				12.4	-172.191	-172.462	-174.461	-170.676	-173.876	-172.296	-172.742	-173.148
	12.5	-170.24	-167.526	-173.327	-171.741	-171.02	-170.232	-170.822	-169.244	-169.978	-170.938	-170.437	-170.652	-170.397	-170.726	-169.611	-167.822				12.5	-170.56	-169.892	-171.215	-170.504	-169.743	-170.665	-170.294	-169.44	-172.28	-169.965	-171.263	-169.844	-173.673	-173.877	-176.279	-178.82				12.5	-172.429	-172.502	-173.383	-171.391	-174.262	-171.579	-172.501	-172.57
	12.6	-170.528	-167.785	-173.637	-171.24	-172.206	-170.655	-170.725	-170.017	-170.391	-171.125	-170.756	-171.09	-169.468	-170.677	-170.236	-167.637				12.6	-170.372	-170.234	-170.506	-170.559	-169.746	-170.453	-170.301	-169.94	-171.169	-169.923	-171.451	-169.367	-173.977	-173.907	-176.165	-178.72				12.6	-171.616	-172.232	-172.419	-172.099	-173.788	-170.636	-172.048	-172.006
	12.7	-171.127	-169.181	-173.956	-170.934	-172.238	-170.864	-170.701	-170.279	-170.77	-171.66	-171.231	-171.502	-168.438	-170.618	-170.615	-168.955				12.7	-170.409	-170.642	-170.265	-170.611	-169.66	-170.023	-171.367	-170.571	-170.077	-170.459	-171.238	-169.784	-174.654	-174.093	-176	-178.207				12.7	-170.707	-171.761	-171.696	-172.18	-172.957	-170.286	-171.407	-171.969
	12.8	-171.739	-170.455	-173.709	-170.679	-171.35	-170.827	-170.882	-169.86	-170.938	-172.177	-172.127	-171.276	-167.728	-170.513	-170.625	-170.612				12.8	-170.786	-170.282	-170.856	-170.817	-169.713	-169.843	-172.309	-171.4	-169.118	-170.974	-170.922	-170.306	-175.064	-173.968	-176.137	-177.622				12.8	-170.705	-171.57	-171.442	-171.744	-172.698	-170.357	-170.953	-172.443
	12.9	-172.201	-170.68	-172.862	-170.394	-170.56	-170.457	-171.166	-169.546	-171.002	-172.276	-172.809	-170.263	-167.751	-170.379	-170.807	-171.097				12.9	-171.56	-169.537	-171.828	-171.142	-170.505	-170.139	-172.43	-172.187	-168.936	-170.816	-171.112	-170.415	-174.498	-173.415	-176.492	-177.153				12.9	-171.189	-171.805	-171.678	-171.43	-173.091	-170.336	-171.103	-172.812
	13	-172.593	-169.909	-172.137	-170.378	-170.159	-169.981	-171.249	-169.839	-171.141	-171.751	-172.55	-169.334	-168.815	-170.071	-171.201	-170.625				13	-172.281	-169.137	-172.14	-171.183	-171.694	-170.649	-171.988	-172.57	-169.665	-170.473	-171.894	-170.225	-173.157	-173.136	-176.626	-177.024				13	-171.2	-172.264	-172.004	-171.783	-173.4	-170.366	-171.774	-172.538
	13.1	-172.993	-168.758	-172.043	-170.812	-170.142	-169.958	-171.058	-170.375	-171.279	-170.78	-171.611	-169.252	-170.556	-169.829	-171.31	-170.279				13.1	-172.324	-169.461	-171.744	-170.899	-172.174	-171.118	-171.334	-172.149	-170.74	-170.558	-172.549	-170.153	-172.131	-173.469	-176.62	-177.429				13.1	-170.744	-172.728	-171.906	-172.482	-173.183	-170.826	-172.356	-172.12
	13.2	-173.312	-167.772	-172.274	-171.526	-170.656	-170.784	-170.798	-170.609	-171.241	-169.804	-170.974	-169.844	-171.782	-170.102	-171.041	-170.443				13.2	-171.794	-170.307	-171.523	-170.545	-171.753	-171.408	-170.798	-170.937	-171.521	-171.002	-172.513	-170.373	-171.991	-174.098	-176.558	-178.099				13.2	-170.433	-173.066	-171.348	-172.594	-172.576	-171.392	-172.195	-172.066
	13.3	-173.287	-167.219	-172.508	-171.935	-171.574	-171.873	-170.845	-170.406	-171.011	-169.365	-171.182	-170.42	-171.771	-170.727	-170.877	-170.799				13.3	-171.366	-170.899	-171.704	-170.417	-171.304	-171.404	-170.528	-169.673	-171.545	-171.545	-171.916	-170.542	-172.498	-174.784	-176.322	-178.259				13.3	-170.34	-173.3	-171.072	-171.946	-171.861	-171.574	-171.743	-172.06
	13.4	-172.728	-167.265	-172.803	-171.681	-172.242	-172.369	-171.152	-169.909	-170.609	-169.696	-171.629	-170.579	-171.139	-171.064	-171.078	-170.504				13.4	-170.983	-170.776	-171.954	-170.841	-171.215	-171.058	-170.481	-169.431	-170.997	-171.831	-171.054	-170.433	-173.085	-175.369	-176.113	-177.585				13.4	-170.148	-173.302	-171.575	-171.251	-171.406	-171.777	-171.885	-171.978
	13.5	-171.711	-168.168	-173.182	-171.183	-172.047	-172.221	-170.895	-168.945	-170.354	-170.371	-171.516	-170.535	-170.887	-170.932	-171.494	-169.047				13.5	-170.461	-170.233	-171.957	-171.557	-171.121	-170.566	-170.783	-170.243	-170.599	-171.649	-170.392	-170.418	-173.341	-175.588	-176.035	-176.59				13.5	-170.093	-173.118	-172.386	-170.966	-171.412	-172.278	-172.308	-171.938
	13.6	-170.725	-169.886	-173.28	-170.776	-171.312	-171.549	-169.787	-167.543	-170.505	-170.941	-171.068	-170.597	-171.005	-170.903	-172.047	-167.304				13.6	-170.435	-169.604	-171.683	-171.814	-170.901	-170.187	-171.459	-170.808	-170.619	-171.274	-170.234	-170.924	-173.566	-175.38	-175.882	-175.577				13.6	-170.662	-173.148	-172.853	-171.163	-171.598	-172.426	-172.431	-171.821
	13.7	-170.543	-171.646	-172.762	-170.333	-171.136	-170.575	-168.925	-166.6	-170.856	-171.368	-171.038	-170.675	-170.888	-171.257	-172.673	-166.784				13.7	-171.13	-169.006	-171.508	-171.609	-170.854	-169.927	-172.231	-170.47	-170.943	-171.181	-170.35	-171.651	-173.935	-174.961	-175.661	-174.501				13.7	-171.594	-173.353	-172.745	-171.83	-171.66	-171.796	-172.379	-171.555
	13.8	-171.234	-172.539	-171.907	-170.07	-171.938	-169.884	-169.369	-166.803	-171.423	-171.211	-171.371	-170.461	-170.664	-171.35	-172.92	-167.925				13.8	-171.808	-168.826	-171.441	-171.611	-171.237	-169.842	-172.935	-170.091	-171.563	-171.418	-170.691	-171.969	-173.877	-174.58	-175.643	-173.796				13.8	-172.085	-173.227	-172.377	-172.438	-171.694	-171.115	-172.276	-171.304
	13.9	-172.012	-172.334	-171.28	-170.344	-173.096	-170.028	-170.804	-167.624	-172.062	-170.186	-171.241	-170.039	-170.629	-171.097	-172.209	-169.603				13.9	-171.845	-169.295	-171.236	-171.825	-171.973	-170.343	-173.262	-170.362	-172.234	-171.666	-171.57	-171.613	-173.358	-174.384	-175.831	-173.971				13.9	-171.849	-172.518	-172.385	-172.36	-171.924	-171.101	-172.07	-171.33
	14	-172.398	-171.431	-171.139	-170.861	-173.606	-171.066	-172.042	-168.183	-172.189	-169.318	-170.421	-169.818	-170.561	-171.323	-170.69	-170.691				14	-171.57	-170.049	-170.928	-171.625	-172.448	-171.463	-172.752	-170.729	-172.239	-172.027	-172.722	-170.805	-173.281	-174.336	-176.125	-174.836				14	-171.38	-171.499	-172.883	-171.823	-172.35	-171.332	-171.942	-171.757
	14.1	-172.515	-170.33	-171.466	-171.038	-172.82	-172.331	-172.297	-168.321	-171.958	-169.383	-169.679	-170.013	-170.276	-171.914	-169.666	-171.013				14.1	-171.723	-170.676	-170.819	-170.839	-172.259	-172.394	-171.676	-170.723	-171.324	-172.603	-173.256	-170.127	-173.86	-174.448	-176.577	-175.959				14.1	-171.213	-170.949	-173.245	-171.348	-172.813	-171.268	-172.191	-172.383
	14.2	-172.613	-169.551	-172.063	-171.124	-171.262	-173.184	-171.499	-168.275	-172.055	-169.748	-169.738	-170.346	-169.753	-172.014	-170.194	-170.735				14.2	-172.536	-170.954	-171.076	-170.105	-171.779	-172.312	-170.902	-171.022	-170.218	-172.713	-172.698	-169.973	-174.296	-174.751	-176.861	-176.923				14.2	-171.42	-171.527	-173.104	-170.982	-173.25	-171.166	-172.687	-172.778
	14.3	-172.587	-169.492	-172.61	-171.654	-169.995	-173.27	-170.257	-168.307	-172.429	-169.965	-170.462	-170.345	-169.219	-171.704	-171.404	-170.29				14.3	-173.823	-170.702	-171.273	-170.248	-171.651	-171.306	-170.655	-172.123	-169.942	-172.034	-171.403	-170.43	-174.253	-174.881	-176.466	-177.392				14.3	-171.913	-172.721	-172.783	-170.788	-173.425	-171.295	-172.875	-172.48
	14.4	-172.066	-169.954	-172.996	-172.405	-169.588	-172.575	-169.535	-168.518	-172.411	-170.337	-171.253	-170.236	-169.19	-171.628	-171.852	-170.308				14.4	-174.858	-170.041	-170.873	-171.191	-171.985	-170.338	-170.619	-173.212	-170.86	-171.302	-170.221	-171.248	-173.9	-174.474	-175.581	-177.488				14.4	-172.588	-173.476	-172.429	-170.972	-173.1	-171.433	-172.862	-171.602
	14.5	-171.425	-170.408	-173.33	-172.675	-169.924	-171.84	-169.461	-168.844	-171.611	-170.681	-171.625	-170.529	-169.722	-171.758	-171.694	-170.698				14.5	-174.719	-169.507	-170.225	-172.027	-172.122	-170.194	-170.905	-173.43	-172.072	-171.26	-170.085	-171.696	-173.132	-173.795	-174.74	-177.563				14.5	-173.026	-173.629	-172.082	-171.235	-172.434	-171.534	-173.212	-171.019
	14.6	-171.589	-170.527	-173.4	-172.134	-170.358	-171.592	-169.273	-169.304	-170.213	-170.598	-171.216	-170.986	-169.967	-171.698	-171.664	-170.728				14.6	-173.537	-169.365	-169.98	-172.306	-171.648	-170.721	-171.778	-172.957	-172.315	-171.884	-171.079	-171.205	-172.189	-173.552	-174.327	-177.656				14.6	-172.885	-173.424	-172.123	-171.172	-171.806	-171.718	-173.515	-171.363
	14.7	-172.349	-170.358	-172.599	-171.426	-170.262	-171.282	-168.847	-169.835	-168.944	-170.432	-170.262	-170.962	-169.586	-171.531	-171.768	-170.466				14.7	-172.182	-169.311	-170.029	-172.226	-171.002	-171.281	-172.945	-172.509	-171.547	-172.603	-172.23	-170.235	-171.763	-174.018	-174.606	-177.524				14.7	-172.29	-173.018	-172.588	-170.927	-171.415	-171.778	-172.953	-172.123
	14.8	-172.735	-170.275	-170.955	-171.215	-169.765	-170.521	-169.116	-170.221	-168.783	-170.528	-169.881	-170.361	-169.458	-171.593	-171.98	-170.735				14.8	-171.087	-169.177	-170.223	-171.952	-170.586	-171.576	-173.609	-172.38	-170.816	-172.769	-172.894	-169.723	-171.916	-174.741	-175.045	-176.967				14.8	-171.434	-172.599	-172.709	-170.662	-171.203	-171.648	-171.919	-172.322
	14.9	-172.617	-170.607	-169.47	-171.405	-169.662	-170.092	-170.334	-170.233	-169.939	-170.572	-170.526	-169.914	-169.995	-171.888	-172.186	-171.681				14.9	-170.669	-169.259	-170.884	-171.465	-170.42	-171.526	-173.455	-172.09	-170.806	-172.031	-173.236	-169.926	-172.201	-175.069	-174.948	-176.083				14.9	-170.931	-172.096	-172.021	-170.597	-171.003	-171.778	-171.38	-171.636
	15	-172.333	-171.214	-168.992	-171.735	-170.297	-170.635	-171.223	-169.859	-171.305	-170.21	-171.217	-170.205	-170.609	-172.25	-171.983	-172.778				15	-171.354	-170.078	-171.767	-170.936	-170.482	-171.116	-172.928	-171.299	-171.118	-170.822	-173.234	-170.528	-172.506	-174.744	-174.591	-175.272				15	-171.542	-171.4	-171.429	-171.002	-170.881	-172.365	-171.501	-170.721
	15.1	-172.106	-171.68	-169.598	-172.111	-171.092	-171.616	-171.005	-169.502	-171.796	-169.69	-171.304	-170.882	-170.835	-172.556	-171.413	-173.592				15.1	-172.456	-171.378	-172.13	-170.706	-170.779	-170.612	-172.434	-170.601	-170.978	-170.204	-172.684	-171.18	-172.867	-174.115	-174.598	-174.701				15.1	-172.606	-170.884	-171.955	-171.642	-171.091	-172.883	-172.054	-170.457
	15.2	-172.021	-171.815	-170.824	-172.615	-171.373	-172.241	-170.427	-169.572	-171.276	-169.526	-171.102	-171.126	-170.557	-172.693	-170.971	-173.664				15.2	-172.886	-171.989	-171.849	-170.863	-171.116	-170.213	-171.927	-170.398	-170.397	-170.775	-171.889	-171.392	-173.174	-173.654	-175.134	-174.209				15.2	-172.89	-171.007	-173.032	-172.205	-171.798	-172.661	-172.768	-171.038
	15.3	-171.671	-171.645	-172.07	-173.106	-171.132	-172.403	-170.16	-170.188	-170.461	-169.762	-170.924	-170.668	-169.886	-172.111	-170.731	-172.747				15.3	-172.53	-171.511	-171.381	-171.23	-171.33	-169.989	-171.285	-170.324	-170.079	-171.795	-171.426	-170.944	-173.398	-173.556	-175.779	-174.055				15.3	-172.479	-171.703	-173.438	-172.786	-172.609	-171.837	-173.114	-171.837
	15.4	-170.833	-171.353	-172.791	-173.246	-170.725	-172.334	-170.157	-171.098	-170.391	-170.189	-171.004	-170.158	-169.461	-170.738	-170.417	-171.292				15.4	-172.11	-170.809	-171.014	-171.455	-171.51	-170.026	-170.55	-170.243	-170.235	-172.004	-171.398	-170.381	-173.645	-173.781	-176.022	-174.547				15.4	-172.083	-172.5	-173.129	-173.365	-172.933	-171.369	-172.876	-172.308
	15.5	-170.167	-171.433	-172.76	-172.946	-170.268	-172.153	-170.159	-171.375	-171.304	-170.677	-171.428	-170.305	-169.907	-169.808	-170.037	-170.038				15.5	-172.195	-170.644	-170.732	-171.451	-171.392	-170.196	-169.931	-170.38	-170.417	-171.28	-171.411	-170.291	-173.783	-173.974	-176.017	-175.289				15.5	-171.859	-172.835	-172.765	-173.558	-173.039	-171.71	-172.534	-172.568
	15.6	-170.25	-171.948	-172.329	-172.189	-169.736	-171.837	-169.971	-170.572	-172.364	-170.802	-172.018	-170.959	-170.904	-170.206	-169.938	-169.267				15.6	-172.486	-171.009	-170.553	-171.331	-170.702	-170.242	-169.797	-170.858	-170.389	-170.59	-171.259	-170.734	-173.699	-173.869	-176.223	-175.754				15.6	-171.749	-172.545	-172.527	-173.198	-173.305	-172.332	-172.465	-172.884
	15.7	-170.745	-171.943	-172.223	-171.127	-169.35	-171.231	-169.733	-169.636	-172.821	-170.247	-172.286	-171.254	-171.78	-171.174	-170.316	-168.87				15.7	-172.665	-171.394	-170.685	-171.168	-169.942	-170.232	-170.202	-171.708	-170.175	-170.686	-171.211	-171.41	-173.572	-173.877	-176.504	-175.763				15.7	-171.924	-172.097	-172.263	-172.537	-173.389	-172.587	-172.47	-173.106
	15.8	-171.347	-171.01	-172.722	-170.455	-169.462	-170.555	-169.768	-169.284	-172.668	-169.49	-171.64	-170.707	-172.426	-171.758	-170.81	-168.808				15.8	-172.985	-171.248	-170.985	-171.271	-169.725	-170.353	-170.536	-172.603	-169.866	-171.531	-171.497	-171.758	-173.588	-174.215	-176.275	-175.525				15.8	-172.35	-171.813	-172.03	-171.866	-173.003	-172.343	-172.347	-172.885
	15.9	-172.263	-170.207	-173.34	-170.737	-170.159	-170.331	-170.141	-169.092	-172.145	-169.032	-170.555	-169.807	-172.911	-172.258	-170.906	-168.874				15.9	-173.428	-170.552	-170.994	-171.814	-170.09	-170.489	-170.609	-172.826	-169.64	-172.608	-171.765	-171.425	-173.677	-174.4	-175.484	-175.449				15.9	-172.578	-171.672	-171.873	-171.329	-172.371	-171.894	-172.263	-172.286
	16	-173.322	-170.19	-173.437	-171.705	-171.071	-170.747	-170.604	-168.664	-171.387	-168.824	-170.228	-169.197	-172.99	-173.225	-170.865	-168.638				16	-173.634	-170.007	-170.798	-172.436	-170.653	-170.445	-171.276	-172.385	-169.639	-173.324	-171.601	-170.854	-173.741	-174.305	-174.734	-175.613				16	-172.262	-171.617	-171.801	-171.055	-171.97	-171.396	-172.487	-171.661
	16.1	-173.971	-170.15	-173.005	-172.444	-171.724	-171.507	-171.048	-168.371	-170.523	-168.924	-170.84	-168.959	-172.518	-174.283	-171.191	-168.182				16.1	-173.62	-170.008	-170.933	-172.748	-170.802	-170.323	-172.643	-172.079	-170.022	-173.104	-171.244	-170.591	-173.655	-174.299	-174.635	-175.868				16.1	-171.668	-171.644	-172.135	-171.001	-171.989	-170.918	-173.03	-171.246
	16.2	-173.749	-169.584	-172.41	-172.357	-171.942	-172.133	-171.651	-168.749	-169.853	-169.496	-171.426	-168.961	-171.933	-174.517	-171.469	-168.253				16.2	-173.638	-170.054	-171.414	-172.667	-170.271	-170.405	-173.381	-172.062	-170.647	-172.067	-171.313	-170.629	-173.37	-174.447	-175.211	-176.167				16.2	-171.187	-172.133	-172.94	-171.061	-171.957	-170.691	-173.637	-171.027
	16.3	-172.667	-169.197	-171.758	-171.83	-171.581	-172.293	-171.934	-169.887	-169.935	-170.263	-171.35	-169.245	-171.79	-173.717	-171.202	-168.994				16.3	-173.755	-169.72	-171.721	-172.471	-169.665	-170.688	-172.996	-171.87	-171.02	-171.188	-172.114	-170.81	-173.283	-174.594	-176.045	-176.315				16.3	-170.873	-173.166	-173.697	-171.228	-171.591	-170.775	-173.936	-170.862
	16.4	-171.72	-169.636	-171.337	-171.734	-170.553	-171.851	-171.291	-171.087	-171.037	-170.625	-170.808	-169.797	-171.961	-172.723	-170.732	-169.633				16.4	-173.891	-169.287	-171.723	-172.444	-169.698	-170.891	-172.293	-171.261	-171.008	-170.975	-173.242	-171.058	-173.617	-174.454	-176.762	-176.067				16.4	-170.825	-173.942	-174.059	-171.326	-171.318	-171.083	-173.581	-170.754
	16.5	-171.76	-170.617	-171.627	-172.315	-169.379	-170.897	-170.468	-171.286	-172.605	-170.536	-170.221	-170.554	-171.915	-172.393	-170.499	-169.881				16.5	-173.915	-169.261	-171.893	-172.272	-169.97	-171.015	-171.745	-170.536	-170.695	-170.968	-173.697	-171.217	-173.891	-173.819	-177.228	-175.496				16.5	-171.128	-174.136	-173.925	-171.346	-171.294	-171.528	-172.565	-171.048
	16.6	-172.385	-171.369	-172.457	-172.854	-168.784	-169.888	-170.398	-170.459	-173.727	-170.577	-169.954	-171.476	-171.469	-172.725	-170.602	-170.048				16.6	-173.68	-169.687	-172.314	-171.55	-169.817	-171.143	-171.436	-170.381	-170.109	-170.728	-173.083	-171.152	-173.782	-173.238	-177.252	-174.949				16.6	-171.526	-174.275	-173.505	-171.826	-171.042	-171.898	-171.621	-171.684
	16.7	-172.904	-171.345	-172.987	-172.588	-168.97	-169.473	-170.68	-169.827	-173.678	-170.678	-170.131	-172.417	-170.793	-173.216	-170.982	-170.286				16.7	-173.192	-170.271	-172.302	-170.944	-169.72	-171.168	-171.32	-170.984	-169.746	-170.396	-172.21	-171.033	-173.461	-173.352	-176.429	-174.841				16.7	-171.528	-174.302	-173.341	-172.751	-170.35	-172.114	-171.41	-172.101
	16.8	-173.085	-170.714	-172.458	-171.716	-169.652	-170.028	-170.568	-169.963	-172.408	-170.317	-170.257	-173.012	-170.289	-173.435	-171.547	-170.364				16.8	-172.717	-170.891	-171.592	-171.3	-170.219	-171.042	-171.329	-171.805	-170.041	-170.267	-171.86	-171.168	-173.17	-173.982	-175.156	-175.459				16.8	-171.031	-173.836	-173.287	-173.446	-169.671	-172.143	-171.59	-172.24
	16.9	-172.844	-170.244	-171.034	-171.167	-170.58	-170.918	-170.366	-170.265	-170.788	-169.92	-170.03	-173.119	-170.309	-173.002	-172.309	-170.34				16.9	-172.525	-171.584	-171.069	-172.28	-170.935	-170.852	-171.519	-172.314	-170.734	-170.247	-172.062	-171.432	-173.041	-174.664	-174.661	-176.412				16.9	-170.629	-173.49	-172.711	-173.628	-169.473	-171.993	-171.679	-172.408
	17	-172.25	-170.513	-170.061	-171.327	-171.368	-171.043	-170.762	-170.255	-169.761	-170.134	-169.996	-172.981	-170.709	-172.315	-172.745	-170.734				17	-172.572	-172.127	-171.362	-173.165	-171.363	-170.898	-171.706	-172.34	-171.362	-170.099	-172.476	-171.429	-172.981	-175.11	-175.276	-176.71				17	-170.653	-174.001	-171.794	-173.416	-169.673	-171.776	-171.761	-172.769
	17.1	-171.689	-171.247	-170.47	-171.8	-171.58	-170.218	-171.449	-170.035	-169.381	-170.72	-170.573	-172.677	-170.797	-172.448	-172.207	-171.303				17.1	-172.807	-172.115	-171.968	-173.935	-171.344	-171.334	-171.782	-172.054	-171.594	-170.02	-172.834	-170.769	-172.958	-175.301	-176.121	-176.219				17.1	-170.807	-174.825	-171.289	-173.052	-170.051	-171.648	-171.925	-173.287
	17.2	-171.2	-171.688	-171.32	-172.08	-171.393	-169.291	-171.699	-169.676	-169.341	-171.306	-171.205	-172.263	-170.381	-173.245	-171.452	-171.199				17.2	-173.06	-171.467	-172.351	-174.669	-171.034	-171.831	-171.941	-171.698	-171.305	-170.308	-173.146	-169.635	-173.197	-175.078	-176.534	-175.705				17.2	-170.986	-174.974	-171.531	-172.948	-170.559	-171.834	-171.916	-173.609
	17.3	-170.509	-171.364	-171.268	-172.027	-170.981	-169.212	-171.54	-169.106	-169.637	-171.616	-170.994	-171.918	-170.419	-173.359	-171.602	-170.651				17.3	-172.943	-170.595	-172.336	-174.693	-170.701	-172.089	-172.243	-171.292	-170.832	-170.847	-173.553	-169.103	-173.445	-174.296	-176.656	-175.448				17.3	-171.198	-174.513	-172.133	-173.364	-171.086	-172.226	-171.508	-173.538
	17.4	-170.095	-170.457	-170.521	-172.077	-170.506	-170.021	-171.581	-168.603	-170.374	-171.382	-169.831	-171.44	-171.169	-172.44	-171.868	-170.651				17.4	-172.481	-169.988	-171.682	-173.625	-170.449	-171.885	-172.641	-170.818	-170.747	-171.239	-173.764	-169.492	-173.024	-173.645	-176.762	-175.55				17.4	-171.105	-173.991	-172.461	-173.864	-171.616	-172.332	-171.049	-173.372
	17.5	-170.488	-169.669	-170.338	-172.561	-170.777	-170.877	-171.759	-168.406	-171.217	-171.043	-168.859	-170.733	-171.468	-171.468	-171.032	-171.302				17.5	-172.169	-170.046	-170.62	-172.192	-170.2	-171.143	-173.056	-170.454	-170.958	-171.308	-173.108	-170.037	-172.083	-173.774	-176.748	-176.072				17.5	-170.495	-173.568	-172.322	-174.058	-172.232	-172.044	-170.951	-173.3
	17.6	-171.028	-169.47	-171.204	-173.199	-171.945	-171.001	-171.221	-168.3	-171.632	-170.973	-169.228	-170.45	-170.969	-171.079	-169.79	-171.888				17.6	-171.986	-170.897	-169.751	-171.21	-169.999	-170.176	-173.311	-170.366	-170.67	-171.316	-171.846	-170.333	-171.322	-174.232	-176.511	-176.429				17.6	-169.808	-173.309	-172.012	-174.103	-172.748	-171.752	-171.152	-173
	17.7	-170.907	-169.635	-172.387	-173.733	-172.726	-170.418	-170.135	-168.279	-171.814	-170.68	-170.512	-170.914	-170.443	-171.068	-169.517	-171.907				17.7	-171.579	-171.721	-169.127	-170.941	-170.159	-169.392	-173.193	-170.591	-169.73	-171.317	-171.172	-170.379	-170.929	-174.319	-176.291	-176.323				17.7	-169.905	-173.135	-171.77	-173.913	-173.069	-171.687	-171.635	-172.532
	17.8	-170.622	-169.817	-172.98	-174.096	-172.272	-169.97	-169.818	-168.487	-172.031	-169.908	-171.37	-171.479	-170.328	-171.302	-170.351	-171.251				17.8	-171.35	-171.576	-168.736	-171.193	-170.729	-169.056	-172.696	-171.119	-169.33	-171.161	-171.574	-170.303	-170.824	-173.867	-176.259	-175.945				17.8	-170.879	-173.033	-171.61	-173.395	-173.314	-171.938	-172.192	-172.578
	17.9	-171.072	-169.754	-172.656	-173.864	-171.256	-170.4	-170.658	-168.81	-171.883	-169.169	-171.28	-171.608	-170.611	-171.668	-171.484	-170.175				17.9	-171.816	-170.887	-169.014	-171.428	-171.046	-169.033	-171.847	-171.767	-170.34	-171.033	-172.392	-170.321	-171.03	-173.131	-176.222	-175.48				17.9	-172.007	-173.416	-171.655	-172.983	-173.256	-172.53	-172.168	-172.912
	18	-172.009	-169.247	-171.703	-172.701	-170.56	-171.158	-171.875	-168.918	-171.275	-168.931	-170.675	-171.275	-171.049	-171.833	-172.28	-169.375				18	-172.545	-170.534	-170.099	-171.281	-170.374	-169.066	-171.022	-172.194	-171.828	-170.794	-172.782	-170.392	-171.57	-172.564	-176.129	-175.401				18	-172.803	-174.535	-171.929	-172.936	-172.752	-173.104	-171.528	-172.697
	18.1	-172.523	-168.7	-170.745	-171.052	-170.389	-171.202	-172.59	-168.452	-170.859	-169.058	-169.857	-170.593	-171.559	-171.945	-172.633	-169.221				18.1	-173.04	-170.686	-171.55	-171.137	-169.002	-169.367	-170.938	-172.255	-172.459	-170.382	-172.533	-170.279	-172.207	-172.554	-176.253	-175.836				18.1	-172.993	-175.624	-172.132	-172.914	-172.381	-173.292	-171.151	-172.283
	18.2	-172.299	-168.763	-170.276	-169.713	-170.784	-170.65	-172.324	-167.661	-170.937	-169.342	-168.891	-169.845	-172.272	-172.437	-172.819	-169.478				18.2	-173.307	-170.86	-172.662	-171.654	-168.28	-170.077	-171.382	-172.17	-172.137	-170.536	-172.125	-170.056	-172.322	-172.991	-176.642	-176.335				18.2	-172.399	-175.443	-172.017	-172.635	-172.522	-173.032	-171.652	-172.42
	18.3	-171.795	-169.283	-170.58	-169.267	-171.649	-170.387	-171.438	-167.455	-171.157	-169.93	-168.431	-169.426	-172.918	-173.02	-173.116	-169.951				18.3	-173.229	-170.554	-173.009	-172.665	-168.866	-170.76	-171.543	-172.148	-171.57	-171.386	-172.016	-170.247	-171.876	-173.579	-177.048	-176.737				18.3	-171.435	-173.958	-171.684	-172.308	-172.646	-172.62	-172.625	-172.499
	18.4	-171.645	-169.609	-171.509	-170.018	-172.495	-170.744	-170.8	-168.151	-171.427	-170.686	-169.074	-169.525	-172.929	-172.965	-173.604	-170.569				18.4	-172.972	-170.046	-172.957	-173.349	-169.976	-171.014	-171.595	-172.122	-171.364	-172.192	-172.146	-171.086	-171.735	-174.289	-177.357	-177.115				18.4	-171.001	-172.423	-171.177	-172.144	-172.237	-172.669	-173.228	-171.879
	18.5	-171.884	-169.9	-172.372	-171.659	-172.965	-171.239	-170.465	-169.293	-171.928	-170.798	-170.11	-169.933	-172.11	-172.173	-174.039	-170.948				18.5	-172.854	-170.108	-172.812	-173.341	-170.951	-171.082	-172.015	-172.034	-171.492	-172.522	-172.217	-172.052	-172.233	-174.992	-177.735	-177.259				18.5	-171.501	-171.975	-170.809	-172.075	-171.617	-173.345	-173.071	-171.275
	18.6	-172.029	-170.744	-172.589	-173.329	-172.999	-171.417	-169.961	-170.402	-172.356	-169.952	-170.454	-170.261	-170.843	-171.326	-173.964	-170.728				18.6	-172.596	-170.707	-172.295	-172.992	-171.694	-171.318	-172.439	-171.905	-171.365	-172.452	-172.035	-172.543	-172.845	-175.174	-178.186	-176.831				18.6	-172.17	-172.707	-171.232	-171.898	-171.381	-173.911	-172.271	-171.374
	18.7	-171.854	-171.59	-172.344	-174.391	-172.589	-171.366	-169.59	-171.105	-172.364	-169.148	-170.08	-170.269	-169.638	-171.158	-173.495	-170.411				18.7	-172.233	-171.081	-171.561	-172.651	-171.998	-171.48	-172.351	-171.796	-170.942	-172.271	-171.703	-172.372	-173.233	-174.57	-178.168	-175.957				18.7	-171.941	-173.699	-172.24	-171.467	-171.494	-173.801	-171.248	-171.847
	18.8	-171.619	-171.463	-172.157	-174.633	-171.849	-171.282	-169.91	-171.484	-172.17	-169.207	-169.64	-170.335	-168.998	-171.78	-173.268	-170.47				18.8	-172.225	-171.216	-171.243	-172.369	-171.851	-171.32	-171.702	-172.068	-170.991	-172.226	-171.584	-171.821	-173.623	-173.794	-177.511	-175.377				18.8	-170.902	-174.158	-172.95	-171.022	-171.562	-173.518	-170.618	-172.199
	18.9	-171.672	-170.806	-171.916	-174.186	-171.222	-171.108	-170.841	-171.729	-172.051	-169.709	-169.54	-170.985	-169.076	-172.608	-173.152	-170.368				18.9	-172.531	-171.495	-171.324	-172.159	-171.643	-171.035	-170.757	-172.763	-171.466	-172.493	-171.996	-171.354	-174.117	-173.59	-176.933	-175.44				18.9	-170.117	-174.247	-172.973	-171.036	-171.676	-173.657	-170.591	-172.298
	19	-172.271	-170.724	-171.134	-173.441	-171.386	-170.866	-171.836	-171.188	-171.931	-170.195	-169.819	-171.712	-169.337	-172.986	-172.43	-169.686				19	-172.976	-171.574	-171.159	-171.941	-171.703	-171.109	-170.027	-172.935	-171.465	-173.007	-172.777	-171.209	-174.26	-173.878	-176.928	-175.711				19	-170.116	-174.331	-172.622	-171.601	-172.067	-173.749	-170.834	-172.187
	19.1	-173.237	-171.235	-169.801	-172.701	-172.229	-170.589	-172.396	-169.679	-171.652	-170.617	-170.363	-171.617	-169.584	-172.995	-171.363	-168.815				19.1	-173.47	-171.081	-170.541	-171.839	-171.896	-171.75	-170.056	-172	-170.804	-173.382	-173.296	-171.472	-173.848	-173.948	-177.331	-175.852				19.1	-170.425	-174.182	-172.368	-172.305	-172.532	-173.113	-171.115	-171.944
	19.2	-173.697	-171.804	-168.617	-172.024	-173.028	-170.092	-172.402	-168.505	-171.223	-170.493	-170.837	-170.926	-170.066	-173.149	-170.866	-168.178				19.2	-173.644	-170.378	-169.965	-172.257	-171.754	-172.263	-170.779	-170.826	-169.904	-173.242	-173.153	-171.887	-173.288	-173.428	-177.687	-175.952				19.2	-170.533	-173.729	-172.416	-172.818	-172.797	-172.06	-171.371	-171.72
	19.3	-173.336	-172.281	-168.471	-171.376	-173.272	-169.453	-172.131	-168.485	-170.866	-169.667	-170.872	-170.327	-170.527	-173.416	-170.882	-168.188				19.3	-173.146	-170.271	-169.929	-173.051	-171.144	-171.755	-171.584	-170.506	-169.228	-172.626	-172.683	-172.047	-172.921	-172.944	-177.406	-176.162				19.3	-170.544	-173.37	-172.622	-173.088	-172.726	-171.301	-171.526	-171.9
	19.4	-172.793	-172.389	-169.561	-170.689	-172.627	-169.249	-171.835	-169.225	-170.83	-169.258	-170.52	-169.871	-170.757	-173.427	-170.425	-169.109				19.4	-172.043	-171.002	-170.439	-173.231	-170.57	-170.333	-172.122	-171.183	-169.213	-172.014	-172.284	-171.979	-173.065	-173.305	-176.356	-176.517				19.4	-170.798	-173.101	-172.67	-173.027	-172.296	-171.12	-171.516	-172.534
	19.5	-172.481	-171.816	-171.193	-170.123	-171.417	-169.751	-171.71	-170.275	-171.171	-170.025	-170.088	-169.745	-171.03	-173.122	-169.452	-170.268				19.5	-170.916	-171.595	-171.068	-172.368	-170.412	-168.926	-172.328	-172.196	-169.679	-171.788	-171.93	-171.894	-173.878	-174.034	-175.179	-176.901				19.5	-171.457	-172.709	-172.59	-172.631	-171.673	-171.536	-171.301	-172.873
	19.6	-172.188	-171.1	-172.277	-170.085	-170.46	-170.536	-171.597	-171.086	-171.711	-171.224	-169.788	-170.285	-171.43	-172.655	-169.058	-170.947				19.6	-170.722	-171.389	-171.421	-171.514	-170.362	-168.29	-172.106	-173.091	-170.14	-171.762	-171.733	-171.792	-174.759	-173.916	-174.553	-177.057				19.6	-172.2	-172.356	-172.705	-172.206	-171.054	-172.32	-171.139	-172.592
	19.7	-171.69	-170.893	-172.227	-170.566	-169.922	-171.078	-170.923	-171.031	-172.014	-171.786	-169.874	-170.975	-171.523	-172.331	-169.374	-171.307				19.7	-171.661	-171.026	-171.515	-171.778	-170.063	-168.422	-171.536	-173.8	-170.373	-171.422	-171.73	-171.71	-175.022	-172.855	-174.449	-177.097				19.7	-172.202	-172.111	-172.892	-172.145	-170.743	-172.957	-171.519	-172.139
	19.8	-171.285	-171.001	-171.386	-171.188	-169.565	-170.968	-169.916	-170.237	-171.612	-171.35	-170.482	-171.389	-170.78	-172.227	-169.642	-171.606				19.8	-172.77	-170.961	-171.476	-172.929	-169.832	-168.87	-170.997	-173.847	-170.377	-170.768	-171.601	-171.838	-174.615	-172.005	-174.649	-177.354				19.8	-171.193	-171.728	-172.765	-172.474	-171.043	-173.246	-172.35	-171.647
	19.9	-171.401	-171.091	-170.587	-171.838	-169.44	-170.084	-169.614	-169.28	-170.506	-170.573	-171.298	-171.895	-169.51	-171.895	-169.939	-171.72				19.9	-173.279	-170.952	-171.325	-173.996	-170.161	-169.49	-171.192	-172.906	-170.241	-170.28	-171.288	-172.269	-173.841	-172.259	-175.231	-177.614				19.9	-169.975	-171.214	-172.475	-172.852	-171.734	-173.312	-172.807	-171.015
	20	-171.909	-171.37	-170.489	-172.556	-169.58	-169.027	-170.263	-168.656	-169.396	-170.47	-171.823	-172.814	-168.644	-171.331	-170.839	-171.746				20	-173.303	-170.967	-171.199	-174.286	-170.95	-170.2	-172.395	-171.553	-170.334	-170.18	-171.182	-172.685	-172.984	-173.264	-176.137	-177.546				20	-169.409	-170.924	-172.303	-173.093	-172.373	-173.112	-172.504	-170.57
	20.1	-172.212	-171.979	-171.092	-173.159	-169.884	-168.493	-170.954	-168.708	-169.046	-171.134	-171.707	-173.802	-168.722	-171.337	-172.022	-171.814				20.1	-173.031	-171.11	-171.124	-173.904	-171.771	-170.622	-173.827	-170.599	-171.015	-170.289	-171.363	-172.752	-172.295	-174.139	-176.89	-177.216				20.1	-169.645	-171.161	-172.29	-173.245	-172.76	-172.566	-171.925	-170.777
	20.2	-171.836	-172.544	-171.77	-173.249	-170.419	-168.537	-170.91	-169.2	-169.482	-171.838	-170.963	-174.175	-169.456	-172.289	-172.465	-171.726				20.2	-172.519	-171.292	-171.124	-173.491	-172.466	-170.749	-174.427	-170.507	-171.991	-170.264	-171.498	-172.659	-172.085	-174.561	-177.151	-176.751				20.2	-170.114	-172.104	-172.541	-173.356	-172.716	-171.947	-171.721	-171.433
	20.3	-171.11	-172.846	-171.972	-172.463	-171.188	-168.708	-170.51	-169.606	-170.217	-172.027	-170.275	-173.662	-170.133	-173.341	-172.291	-171.434				20.3	-172.126	-171.385	-171.445	-173.24	-172.761	-170.702	-173.845	-171.126	-172.678	-170.048	-171.416	-172.578	-172.443	-174.541	-177.334	-176.374				20.3	-170.205	-173.68	-173.048	-173.094	-172.182	-171.774	-171.928	-171.783
	20.4	-170.537	-172.904	-171.763	-171.055	-171.581	-168.76	-170.732	-169.706	-170.876	-171.526	-170.11	-172.419	-170.454	-173.668	-172.503	-171.066				20.4	-172.043	-171.086	-171.91	-172.762	-172.397	-170.476	-172.646	-171.667	-172.665	-169.953	-171.326	-172.306	-173.066	-174.241	-177.853	-176.294				20.4	-170.207	-175.214	-173.452	-172.111	-171.54	-172.26	-172.15	-171.81
	20.5	-170.374	-172.764	-171.604	-170.133	-171.176	-168.828	-171.544	-169.618	-171.499	-170.617	-169.928	-170.969	-170.341	-173.59	-173.064	-170.601				20.5	-172.011	-170.324	-171.844	-172.056	-171.665	-170.506	-171.571	-171.652	-172.047	-170.164	-171.307	-171.961	-173.911	-174.222	-178.284	-176.213				20.5	-170.545	-175.703	-173.415	-170.821	-171.08	-172.967	-172.405	-171.86
	20.6	-170.988	-172.814	-171.798	-170.613	-170.821	-169.089	-171.939	-169.63	-172.148	-170.02	-169.403	-170.314	-169.926	-173.48	-172.953	-170.074				20.6	-171.816	-169.804	-171.05	-171.643	-170.755	-171.027	-170.672	-171.421	-171.383	-170.584	-171.17	-171.727	-175.026	-174.569	-178.053	-175.96				20.6	-170.841	-174.672	-173.002	-169.846	-171	-173.258	-172.855	-171.686
	20.7	-171.939	-173.127	-172.128	-171.789	-171.14	-169.511	-171.79	-169.667	-172.448	-170.256	-168.975	-170.714	-169.642	-173.13	-171.801	-169.602				20.7	-171.663	-170.012	-170.181	-171.601	-169.691	-171.529	-169.839	-171.435	-170.83	-170.853	-170.953	-171.29	-175.842	-174.773	-177.393	-175.979				20.7	-170.765	-172.955	-172.354	-169.356	-171.524	-172.83	-173.168	-171.351
	20.8	-172.388	-172.987	-172.141	-172.065	-171.311	-169.864	-171.795	-169.196	-172.205	-170.853	-168.931	-171.214	-169.617	-172.692	-170.773	-169.188				20.8	-172.082	-170.479	-170.033	-171.618	-169.038	-171.457	-169.585	-171.417	-170.233	-170.672	-170.812	-170.704	-175.892	-174.907	-176.884	-176.496				20.8	-170.482	-172.068	-171.63	-169.407	-172.236	-171.986	-173.01	-171.198
	20.9	-172.522	-171.961	-171.839	-170.872	-170.832	-170.225	-172.01	-168.267	-171.908	-171.076	-169.24	-171.083	-169.686	-172.573	-171.131	-168.802				20.9	-173.107	-170.857	-170.41	-171.777	-169.224	-170.822	-170.103	-170.884	-169.907	-170.415	-170.954	-170.541	-175.556	-175.368	-176.514	-177.285				20.9	-170.143	-172.423	-171.229	-170.032	-172.586	-171.477	-172.625	-171.196
	21	-172.766	-170.562	-171.523	-169.07	-170.541	-170.929	-172.045	-167.706	-172.095	-171.022	-169.749	-170.728	-169.626	-172.611	-172.064	-168.608				21	-173.715	-171.475	-170.499	-172.31	-169.663	-170.139	-170.745	-170.369	-170.089	-170.582	-171.648	-170.85	-175.09	-175.899	-176.068	-178.152				21	-169.933	-173.071	-171.389	-170.89	-172.653	-171.569	-172.495	-171.473
	21.1	-172.736	-169.624	-171.314	-167.918	-170.96	-171.725	-171.764	-167.835	-172.435	-170.676	-170.261	-170.886	-169.369	-172.3	-171.846	-169.01				21.1	-173.023	-172.168	-170.417	-173.01	-169.672	-169.877	-171.196	-170.63	-170.3	-170.95	-172.527	-171.17	-174.331	-175.947	-175.724	-178.792				21.1	-170.019	-173.31	-171.898	-171.571	-172.701	-171.826	-172.794	-172.093
	21.2	-171.916	-169.639	-171.276	-167.995	-171.549	-172.004	-171.293	-168.304	-172.282	-169.771	-170.502	-171.467	-169.226	-171.612	-170.457	-170.115				21.2	-171.768	-172.029	-170.845	-173.34	-169.37	-170.04	-171.602	-171.536	-170.22	-171.158	-172.723	-171.249	-173.561	-175.587	-175.65	-178.708				21.2	-170.409	-173.271	-172.405	-172.061	-172.713	-172.022	-173.177	-172.491
	21.3	-170.966	-170.409	-171.546	-168.839	-171.706	-171.708	-171.009	-169.021	-171.774	-169.003	-170.09	-171.752	-169.151	-170.903	-169.155	-171.215				21.3	-171.381	-170.931	-171.43	-173.075	-169.274	-170.229	-171.832	-172.534	-169.776	-171.306	-172.241	-171.234	-173.343	-175.397	-175.689	-177.96				21.3	-171.132	-173.069	-172.9	-172.453	-172.409	-172.164	-173.15	-172.22
	21.4	-171.055	-171.299	-171.995	-169.531	-171.263	-171.208	-171.033	-169.934	-171.363	-169.095	-169.388	-171.539	-168.791	-170.38	-168.841	-171.522				21.4	-172.001	-169.796	-171.433	-172.547	-169.809	-170.068	-171.634	-172.944	-168.971	-171.45	-172.097	-171.276	-173.766	-175.413	-175.827	-177.3				21.4	-171.882	-172.648	-173.364	-172.502	-171.849	-172.106	-172.866	-171.514
	21.5	-171.752	-171.911	-172.196	-169.67	-170.814	-170.631	-171.08	-170.765	-171.16	-169.686	-169.356	-171.093	-168.432	-170.171	-169.581	-171.111				21.5	-172.682	-169.37	-171.051	-172.186	-170.641	-169.566	-171.084	-172.574	-168.458	-171.42	-172.799	-171.186	-174.478	-175.224	-176.272	-177.193				21.5	-172.055	-172.288	-173.392	-171.826	-171.685	-171.862	-172.862	-170.799
	21.6	-171.942	-171.983	-171.881	-169.42	-171.271	-170.054	-171.069	-171.083	-171.299	-170.238	-169.974	-170.434	-168.616	-170.361	-170.484	-170.69				21.6	-172.92	-169.767	-170.844	-172.179	-170.951	-169.47	-170.649	-172.042	-168.855	-171.103	-173.571	-170.916	-175.044	-175.036	-176.974	-177.459				21.6	-171.642	-172.25	-172.923	-170.684	-172.093	-171.522	-172.91	-170.374
	21.7	-171.774	-171.475	-171.305	-169.044	-172.536	-169.625	-171.182	-170.666	-171.97	-170.46	-170.28	-169.871	-169.053	-170.899	-170.551	-170.567				21.7	-172.69	-170.427	-170.909	-172.482	-170.598	-170.402	-170.928	-171.741	-170.162	-170.694	-173.634	-170.651	-175.236	-175.249	-177.359	-177.643				21.7	-171.046	-172.369	-172.372	-170.196	-172.574	-171.23	-172.516	-170.415
	21.8	-171.642	-170.964	-170.842	-168.937	-173.751	-169.483	-171.49	-169.903	-172.793	-170.271	-169.769	-169.909	-169.046	-171.737	-170.006	-170.397				21.8	-171.982	-170.557	-171.042	-172.902	-170.14	-171.486	-172.035	-171.819	-171.904	-170.498	-173.155	-170.463	-175.168	-175.459	-177.094	-177.33				21.8	-170.422	-172.457	-171.926	-170.874	-172.891	-171.354	-171.922	-170.952
	21.9	-171.379	-171.003	-170.472	-169.483	-174.175	-169.817	-171.729	-169.416	-173.122	-170.178	-168.976	-170.542	-168.883	-172.809	-169.767	-169.967				21.9	-171.097	-170.263	-171.169	-173.485	-170.032	-171.478	-173.192	-172.316	-173.169	-170.577	-172.611	-170.662	-175.009	-175.018	-176.686	-176.54				21.9	-170.042	-172.529	-171.625	-171.825	-172.974	-171.832	-171.679	-171.592
	22	-171.202	-171.54	-170.564	-170.501	-173.613	-170.305	-171.554	-169.433	-172.924	-170.58	-168.9	-171.624	-169.429	-173.906	-170.126	-169.543				22	-170.712	-170.261	-171.341	-174.225	-170.247	-170.71	-173.401	-172.506	-173.44	-170.71	-172.251	-171.727	-174.992	-173.931	-176.629	-175.833				22	-170.233	-172.667	-171.484	-172.277	-172.666	-171.94	-171.925	-171.839
	22.1	-171.56	-172.243	-171.462	-171.348	-172.527	-170.611	-170.987	-169.615	-172.561	-171.125	-169.826	-172.769	-170.532	-174.468	-170.712	-169.228				22.1	-171.086	-170.841	-171.587	-174.55	-170.636	-170.257	-172.683	-171.76	-173.013	-170.682	-172.126	-173.189	-175.447	-173.013	-176.869	-175.871				22.1	-170.858	-172.899	-171.458	-172.231	-172.178	-171.526	-172.482	-171.869
	22.2	-172.167	-172.784	-172.176	-171.737	-171.52	-170.887	-170.325	-169.476	-172.287	-171.346	-171.184	-173.289	-171.209	-173.926	-171.155	-168.94				22.2	-171.869	-171.867	-171.882	-173.868	-171.054	-170.282	-171.937	-170.754	-172.262	-170.365	-172.151	-173.775	-176.238	-173.059	-177.108	-177.008				22.2	-171.419	-173.17	-171.514	-171.99	-171.866	-171.24	-172.907	-172.076
	22.3	-172.213	-172.969	-171.912	-171.927	-170.953	-171.031	-170.005	-169.295	-172.489	-171.179	-172.192	-172.972	-171.142	-172.665	-171.278	-168.958				22.3	-172.712	-172.639	-172.068	-172.508	-171.291	-170.423	-171.666	-170.605	-171.494	-169.803	-172.101	-172.942	-176.803	-173.929	-177.066	-178.707				22.3	-171.608	-173.314	-171.629	-172.003	-171.853	-171.31	-172.705	-172.267
	22.4	-171.818	-172.936	-171.33	-172.236	-170.87	-170.852	-170.223	-169.871	-173.169	-170.988	-172.066	-172.158	-170.84	-171.742	-171.123	-169.547				22.4	-173.408	-172.441	-172.03	-171.703	-171.42	-170.639	-171.634	-171.452	-171.044	-169.437	-171.809	-171.373	-176.724	-174.53	-176.763	-179.641				22.4	-171.524	-173.177	-171.892	-172.18	-172.243	-171.533	-172.141	-172.379
	22.5	-171.826	-172.714	-171.169	-172.74	-170.647	-170.548	-170.423	-170.786	-173.516	-171.052	-170.894	-171.334	-170.789	-171.587	-170.778	-170.214				22.5	-173.852	-171.755	-171.706	-172.104	-171.615	-170.913	-171.636	-172.648	-171.112	-169.8	-171.319	-170.053	-176.011	-174.028	-176.725	-179.349				22.5	-171.329	-172.787	-172.238	-172.051	-172.936	-171.948	-171.824	-172.708
	22.6	-172.107	-172.079	-171.252	-173.149	-169.844	-170.447	-170.334	-170.85	-173.015	-170.916	-169.635	-170.738	-171.035	-171.971	-170.361	-170.396				22.6	-173.886	-171.567	-170.865	-173.032	-171.741	-170.991	-171.742	-173.39	-171.533	-170.966	-170.855	-169.358	-175.021	-173.022	-177.303	-178.836				22.6	-171.167	-172.277	-172.437	-171.918	-173.699	-172.589	-171.816	-173.105
	22.7	-172.011	-171.238	-171.055	-173.061	-169.459	-170.408	-170.692	-170.127	-172.028	-170.485	-168.832	-170.381	-171.15	-172.582	-170.14	-170.347				22.7	-173.246	-171.875	-169.871	-173.462	-171.806	-170.691	-171.659	-173.32	-171.647	-172.344	-170.652	-169.191	-174.144	-172.712	-177.99	-178.545				22.7	-171.153	-171.851	-172.43	-172.393	-174.325	-173.293	-172.012	-173.133
	22.8	-171.575	-170.819	-170.544	-172.239	-170.259	-169.911	-171.854	-169.46	-171.179	-170.468	-168.562	-170.433	-170.668	-173.083	-170.145	-170.566				22.8	-172.093	-171.937	-169.775	-172.936	-171.907	-170.075	-171.019	-172.959	-171.135	-173.145	-170.801	-169.626	-173.395	-173.213	-178.054	-177.925				22.8	-171.189	-171.763	-172.282	-173.169	-174.252	-173.841	-172.31	-172.996
	22.9	-171.097	-171.002	-170.293	-170.944	-171.157	-169.26	-172.982	-169.107	-171.139	-170.837	-168.894	-171.029	-169.788	-173.002	-169.988	-171.07				22.9	-171.127	-171.57	-170.59	-172.035	-171.938	-169.447	-170.131	-172.834	-170.501	-173.179	-171.408	-170.696	-172.638	-173.688	-177.617	-177.163				22.9	-171.112	-171.872	-171.949	-173.33	-173.321	-173.928	-172.558	-173.075
	23	-170.707	-171.495	-170.571	-169.812	-171.127	-169.496	-173.069	-168.866	-172.017	-170.973	-169.428	-171.724	-169.421	-172.118	-169.776	-171.468				23	-170.774	-171.328	-171.098	-171.872	-171.852	-169.455	-169.392	-172.85	-170.239	-172.867	-172.468	-171.935	-172.384	-173.73	-177.151	-176.829				23	-170.925	-171.742	-171.352	-172.604	-172.449	-173.419	-172.729	-173.065
	23.1	-170.624	-171.939	-171.111	-169.401	-170.716	-170.81	-172.153	-168.574	-172.927	-170.807	-169.57	-171.898	-169.927	-170.99	-170.228	-171.292				23.1	-170.875	-171.547	-170.758	-172.413	-171.672	-170.2	-168.971	-172.841	-170.353	-172.608	-173.399	-172.751	-172.976	-173.749	-176.748	-176.586				23.1	-170.695	-171.325	-170.797	-171.587	-172.363	-172.794	-172.844	-172.525
	23.2	-170.86	-172.201	-171.704	-169.985	-170.636	-172.371	-170.974	-168.371	-173.057	-170.415	-169.58	-171.589	-170.794	-170.405	-171.276	-170.522				23.2	-171.342	-171.639	-170.113	-172.835	-171.552	-170.583	-169.126	-172.726	-170.684	-172.428	-173.477	-172.84	-173.696	-173.927	-176.467	-175.945				23.2	-170.444	-171.079	-170.957	-170.917	-172.582	-172.598	-172.877	-171.732
	23.3	-171.166	-172.228	-172.207	-170.999	-170.868	-173.106	-170.059	-168.701	-172.578	-169.858	-170.193	-171.059	-171.536	-170.303	-172.016	-169.718				23.3	-172.165	-171.162	-169.684	-172.949	-171.68	-169.897	-169.634	-172.311	-171.09	-172.124	-172.821	-172.241	-173.952	-173.827	-176.43	-175.364				23.3	-170.352	-171.377	-171.876	-170.738	-172.556	-172.628	-172.816	-171.307
	23.4	-171.715	-171.698	-172.407	-171.52	-171.014	-172.693	-169.737	-169.653	-172.069	-169.574	-171.217	-170.514	-171.774	-170.313	-172.085	-169.205				23.4	-172.771	-170.809	-169.675	-172.963	-171.936	-169.029	-169.988	-171.727	-171.139	-171.667	-172.365	-171.52	-173.999	-173.255	-176.645	-175.419				23.4	-170.512	-171.99	-172.814	-170.73	-172.467	-172.539	-172.547	-171.281
	23.5	-172.674	-170.68	-172.165	-171.425	-170.772	-171.874	-170.141	-170.5	-171.669	-169.952	-171.857	-170.269	-171.484	-170.645	-171.906	-168.675				23.5	-172.818	-170.968	-169.953	-172.886	-172.097	-169.174	-170.211	-171.383	-170.549	-171.344	-172.488	-171.414	-174.335	-172.813	-176.908	-175.746				23.5	-170.621	-172.54	-173.34	-170.645	-172.312	-172.407	-172.084	-171.315
	23.6	-173.125	-169.94	-171.613	-170.991	-170.517	-171.407	-170.892	-170.558	-171.3	-171.01	-171.856	-170.162	-171.334	-171.242	-171.827	-167.984				23.6	-172.769	-171.136	-170.207	-172.74	-172.134	-170.3	-170.487	-171.459	-169.946	-171.431	-172.597	-171.908	-174.994	-173.164	-176.671	-175.864				23.6	-170.419	-173.119	-173.604	-170.753	-171.887	-172.331	-171.764	-171.541
	23.7	-172.355	-169.851	-171.273	-170.407	-170.784	-171.348	-171.328	-170.013	-171	-172.196	-171.299	-169.791	-171.536	-171.449	-171.542	-167.525				23.7	-172.594	-171.121	-170.509	-172.665	-172.093	-171.46	-170.643	-172.027	-169.905	-171.835	-172.461	-172.308	-175.373	-174.138	-175.891	-176.026				23.7	-170.047	-173.795	-173.491	-171.21	-171.504	-172.314	-171.898	-172.128
	23.8	-171.362	-170.207	-171.437	-170.151	-171.193	-171.199	-171.101	-169.214	-170.655	-172.48	-170.177	-169.419	-171.34	-171.218	-170.774	-167.572				23.8	-171.916	-171.067	-171.067	-172.811	-171.896	-171.876	-170.47	-172.842	-170.198	-172.078	-172.334	-172.358	-175.065	-174.962	-175.46	-176.417				23.8	-169.856	-174.177	-172.657	-171.587	-171.471	-172.362	-172.439	-172.618
	23.9	-171.211	-170.891	-171.635	-170.645	-171.068	-170.719	-170.485	-168.167	-170.377	-171.584	-168.798	-169.298	-170.476	-171.274	-170.222	-167.99				23.9	-171.201	-170.985	-171.699	-173.08	-171.474	-171.694	-170.11	-173.292	-170.293	-171.782	-172.231	-172.367	-174.479	-175.061	-175.742	-176.819				23.9	-170.067	-173.894	-171.516	-171.574	-171.518	-172.357	-173.057	-172.498
	24	-171.431	-171.891	-171.368	-171.571	-170.549	-170.344	-170.16	-167.358	-170.614	-170.406	-168.191	-169.324	-169.657	-171.986	-170.344	-168.491				24	-171.157	-171.019	-171.821	-173.166	-170.916	-171.648	-169.909	-173.257	-169.946	-171.115	-172.055	-172.291	-174.148	-174.567	-176.141	-177.236				24	-170.724	-173.238	-170.906	-171.53	-171.346	-172.124	-173.349	-171.801
	24.1	-171.268	-172.839	-170.829	-171.976	-170.232	-170.342	-170.595	-167.469	-171.043	-169.918	-169.065	-169.602	-169.499	-172.923	-170.445	-168.933				24.1	-171.755	-171.422	-171.25	-173.065	-170.56	-171.895	-169.96	-173.106	-169.58	-170.68	-171.848	-171.852	-174.147	-174.178	-176.184	-177.58				24.1	-171.61	-172.83	-170.925	-171.921	-171.153	-171.722	-173.271	-170.942
	24.2	-171.05	-173.085	-170.63	-171.451	-170.448	-170.61	-171.415	-168.244	-170.739	-170.349	-170.56	-169.896	-169.808	-173.451	-170.211	-169.471				24.2	-172.458	-172.065	-170.765	-173.123	-170.744	-172.158	-170.228	-172.975	-169.761	-170.75	-171.841	-171.127	-174.288	-174.277	-176.014	-177.572				24.2	-172.349	-172.76	-171.272	-172.359	-171.32	-171.478	-173.229	-170.434
	24.3	-171.465	-172.644	-171.037	-170.8	-171.276	-170.971	-171.86	-168.906	-169.787	-171.238	-171.133	-169.745	-170.056	-173.215	-170.2	-170.128				24.3	-172.947	-172.271	-171.07	-173.287	-171	-172.266	-170.647	-172.875	-170.371	-170.991	-172.287	-170.507	-174.296	-174.596	-175.925	-177.327				24.3	-172.793	-172.935	-171.702	-172.174	-171.775	-171.611	-173.481	-170.751
	24.4	-172.34	-172.22	-171.777	-170.893	-172.295	-171.151	-171.706	-169.303	-169.156	-171.737	-170.309	-169.455	-170.183	-172.158	-170.699	-170.512				24.4	-173.11	-171.795	-171.615	-172.968	-170.531	-171.979	-170.875	-172.843	-171.123	-171.039	-172.932	-170.4	-174.206	-174.81	-176.02	-177.106				24.4	-172.886	-173.428	-172.021	-171.59	-172.113	-171.831	-173.977	-171.731
	24.5	-172.92	-172.202	-172.319	-171.354	-172.653	-171.215	-171.19	-169.686	-169.478	-171.288	-168.925	-169.527	-170.518	-170.732	-171.227	-170.233				24.5	-172.724	-171.342	-171.406	-172.095	-169.544	-171.301	-170.865	-172.725	-171.932	-170.789	-173.175	-170.801	-174.41	-174.918	-176.247	-177.075				24.5	-172.454	-173.9	-172.396	-171.279	-172.226	-171.634	-174.278	-172.518
	24.6	-172.69	-172.395	-172.144	-171.18	-172.151	-171.325	-170.708	-170.087	-170.738	-170.425	-168.109	-169.917	-171.022	-169.946	-171.061	-169.269				24.6	-171.824	-171.45	-170.646	-171.334	-168.987	-170.756	-170.893	-172.627	-172.281	-170.444	-172.853	-171.152	-174.901	-175.18	-176.474	-177.294				24.6	-171.712	-173.795	-172.997	-171.2	-172.148	-171.232	-173.688	-172.66
	24.7	-172.034	-172.661	-171.25	-170.425	-171.241	-171.246	-170.535	-170.494	-172.266	-170.059	-168.197	-170.38	-171.344	-170.353	-170.553	-168.112				24.7	-170.882	-171.937	-170.49	-171.03	-169.402	-170.783	-171.034	-172.624	-171.811	-170.619	-172.206	-171.048	-175.126	-175.345	-176.754	-177.39				24.7	-171.413	-172.963	-173.36	-170.916	-172.045	-171.231	-172.567	-172.455
	24.8	-171.789	-172.999	-170.275	-169.916	-170.283	-171.041	-170.458	-170.738	-173.103	-170.356	-168.557	-170.843	-171.241	-171.365	-170.826	-167.892				24.8	-170.336	-172.299	-171.075	-171.144	-170.384	-171.074	-171.297	-172.159	-171.135	-171.55	-171.703	-170.868	-174.79	-174.816	-177.055	-176.931				24.8	-171.802	-171.807	-173.12	-170.851	-172.092	-171.655	-172.066	-172.169
	24.9	-171.851	-173.122	-169.939	-170.05	-169.658	-170.972	-170.049	-170.79	-172.759	-170.982	-168.554	-171.341	-170.857	-172.156	-171.757	-169.171				24.9	-170.144	-172.101	-171.301	-171.574	-171.116	-170.986	-171.405	-171.105	-170.919	-172.303	-171.793	-171.081	-174.223	-173.806	-176.71	-176.349				24.9	-172.25	-171.118	-172.582	-171.555	-171.948	-172.189	-172.417	-171.613
	25	-171.723	-172.706	-170.396	-170.573	-169.785	-170.924	-169.433	-171.063	-171.686	-171.507	-168.565	-171.762	-170.733	-172.505	-172.53	-170.542				25	-169.973	-171.413	-170.963	-172.147	-171.498	-170.467	-170.934	-170.399	-171.246	-171.974	-172.399	-171.492	-173.975	-173.086	-175.775	-176.248				25	-172.123	-171.319	-172.177	-172.3	-171.451	-172.501	-173.038	-170.941
	25.1	-171.466	-171.983	-171.092	-170.747	-170.527	-170.623	-169.105	-171.542	-170.738	-171.432	-169.162	-171.91	-171.355	-172.523	-173.271	-170.575				25.1	-169.698	-170.815	-170.92	-172.772	-172.056	-170.08	-170.086	-170.559	-171.829	-171.199	-173.014	-171.517	-174.186	-172.998	-175.528	-176.453				25.1	-171.435	-171.824	-172.08	-172.321	-171.212	-172.388	-173.487	-170.915
	25.2	-171.012	-171.536	-171.337	-170.33	-171.295	-170.053	-169.225	-171.573	-170.433	-170.578	-170.112	-171.483	-172.517	-172.409	-174.058	-169.709				25.2	-169.327	-170.756	-171.276	-173.277	-172.692	-170.271	-169.477	-170.763	-172.106	-171.045	-173.198	-170.97	-174.402	-173.447	-176.356	-176.647				25.2	-170.63	-171.908	-172.136	-171.936	-171.384	-171.919	-173.8	-171.801
	25.3	-170.337	-171.596	-171.024	-170.384	-171.754	-169.524	-169.478	-170.961	-170.757	-169.434	-170.711	-170.559	-173.238	-172.379	-174.175	-168.721				25.3	-169.236	-170.906	-171.607	-173.389	-172.977	-170.905	-169.421	-170.292	-171.705	-171.306	-172.852	-170.416	-174.395	-174.12	-177.126	-176.857				25.3	-170.105	-171.617	-172.227	-171.704	-171.555	-171.503	-174.015	-173.128
	25.4	-170.098	-171.888	-170.655	-171.479	-171.913	-169.676	-169.446	-170.228	-171.333	-168.655	-170.655	-169.844	-172.702	-172.375	-173.384	-167.896				25.4	-170.027	-170.608	-171.93	-173.201	-172.95	-171.638	-169.937	-169.731	-171.245	-171.287	-172.279	-170.339	-174.396	-174.427	-176.92	-176.929				25.4	-169.977	-171.437	-172.554	-171.836	-171.816	-171.614	-173.873	-174.303
	25.5	-170.559	-171.586	-170.668	-172.252	-171.963	-170.741	-169.203	-169.654	-171.566	-168.526	-170.245	-169.704	-171.234	-172.189	-172.292	-167.626				25.5	-171.304	-170.231	-172.082	-173.059	-172.588	-172.192	-170.812	-169.788	-171.515	-170.813	-171.75	-170.413	-174.346	-174.032	-176.027	-176.653				25.5	-170.178	-171.71	-173.121	-172.197	-172.309	-172.134	-173.499	-174.948
	25.6	-171.172	-170.339	-171.154	-171.657	-172.078	-171.892	-169.288	-169.196	-171.03	-169.303	-169.799	-169.952	-169.966	-171.72	-171.615	-167.955				25.6	-172.002	-170.583	-171.602	-172.966	-172.004	-172.316	-171.518	-170.228	-172.022	-170.031	-171.351	-170.228	-174.142	-173.17	-175.183	-176.408				25.6	-170.496	-172.328	-173.412	-172.285	-172.737	-172.431	-173.354	-175.025
	25.7	-171.582	-169.437	-171.81	-170.732	-172.162	-172.206	-169.867	-169.022	-170.216	-171.022	-169.624	-170.505	-169.558	-171.092	-171.77	-168.502				25.7	-171.99	-171.289	-170.866	-172.785	-172	-172.241	-171.813	-170.555	-171.962	-169.493	-171.262	-170.128	-173.902	-172.403	-174.698	-176.629				25.7	-170.67	-172.652	-172.86	-172.013	-172.954	-172.375	-173.484	-174.451
	25.8	-171.723	-169.997	-172.09	-170.593	-172.207	-171.647	-170.49	-169.153	-169.974	-172.752	-169.804	-171.121	-169.653	-170.871	-172.403	-169.014				25.8	-171.821	-171.503	-170.662	-172.606	-172.878	-172.329	-171.879	-170.629	-171.585	-169.682	-171.452	-170.574	-173.703	-172.212	-174.659	-176.98				25.8	-170.565	-172.354	-171.709	-172.016	-173.002	-172.479	-173.618	-173.247
	25.9	-171.978	-171.236	-172.04	-170.958	-172.205	-170.833	-170.764	-169.345	-170.266	-173.497	-169.891	-171.236	-169.98	-171.41	-172.642	-169.456				25.9	-171.554	-171.183	-170.99	-172.458	-173.556	-172.315	-171.874	-170.588	-171.179	-170.312	-171.514	-171.235	-173.471	-172.39	-175.065	-176.896				25.9	-170.413	-171.936	-170.934	-172.329	-173.037	-172.579	-173.597	-172.045
	26	-172.667	-171.929	-172.144	-171.096	-171.794	-170.586	-170.718	-169.716	-170.645	-173.339	-169.963	-170.787	-170.906	-172.254	-172.182	-169.859				26	-171.097	-170.689	-171.293	-172.265	-172.824	-171.989	-171.95	-170.742	-170.725	-170.91	-171.338	-171.231	-173.108	-172.529	-175.608	-176.501				26	-170.584	-171.94	-171.093	-172.098	-173.194	-172.101	-173.348	-171.458
	26.1	-173.17	-171.789	-172.27	-170.771	-171.227	-170.966	-170.696	-170.211	-170.888	-172.836	-170.529	-170.304	-172.218	-172.915	-171.453	-170.304				26.1	-170.84	-170.366	-171.206	-172.166	-170.984	-171.684	-172.148	-171.129	-170.651	-171.15	-171.255	-170.362	-172.593	-172.809	-175.856	-176.322				26.1	-171.016	-172.33	-171.92	-171.36	-173.251	-171.264	-172.86	-171.419
	26.2	-173.13	-171.069	-171.989	-170.572	-171.072	-171.106	-170.955	-170.163	-170.788	-172.356	-171.322	-170.233	-172.838	-173.216	-170.986	-170.962				26.2	-171.18	-170.509	-170.899	-172.113	-169.64	-171.559	-172.222	-171.455	-171.336	-170.833	-171.626	-169.655	-172.098	-173.262	-175.635	-176.469				26.2	-171.455	-172.635	-172.802	-170.967	-172.969	-170.657	-172.384	-171.542
	26.3	-173.154	-170.346	-171.685	-171.148	-170.969	-170.863	-171.236	-169.571	-170.412	-171.954	-171.561	-170.607	-172.305	-172.926	-171.002	-171.72				26.3	-171.922	-170.949	-170.749	-171.79	-169.608	-171.228	-172.046	-171.435	-172.305	-170.51	-172.52	-169.933	-172.076	-173.354	-175.318	-176.553				26.3	-171.816	-172.446	-173.429	-171.013	-172.318	-170.638	-172.336	-171.523
	26.4	-173.507	-170.243	-172.116	-172	-170.49	-170.875	-171.039	-169.472	-170.109	-171.277	-171.141	-171.141	-171.309	-172.226	-171.278	-172.059				26.4	-172.543	-171.251	-170.79	-171.188	-170.14	-170.47	-172.027	-171.097	-172.627	-171.028	-173.408	-170.667	-172.798	-172.912	-175.409	-176.526				26.4	-171.876	-171.924	-173.914	-171.132	-171.735	-171.25	-172.737	-171.351
	26.5	-173.66	-170.362	-173.167	-172.036	-170.062	-170.999	-170.418	-170.314	-169.901	-170.187	-170.706	-171.508	-170.57	-171.826	-171.395	-171.602				26.5	-172.733	-171.228	-170.81	-170.636	-170.504	-169.756	-172.311	-170.82	-172.056	-172.162	-173.477	-171.152	-173.706	-172.375	-175.676	-176.855				26.5	-171.506	-171.46	-174.204	-171.326	-171.848	-171.912	-173.169	-171.163
	26.6	-173.275	-170.021	-173.841	-171.201	-170.132	-170.826	-170.106	-171.401	-169.796	-169.245	-170.54	-171.377	-170.35	-171.747	-171.366	-170.532				26.6	-172.587	-170.933	-170.685	-170.351	-170.636	-169.705	-172.328	-170.824	-171.298	-172.866	-172.58	-171.401	-174.103	-172.046	-175.525	-177.73				26.6	-171.133	-171.177	-174.078	-171.754	-172.57	-171.91	-173.413	-170.947
	26.7	-172.52	-169.822	-173.305	-170.608	-170.68	-170.426	-170.381	-172.141	-170.049	-169.079	-170.283	-170.729	-170.677	-171.307	-171.542	-169.556				26.7	-172.313	-170.543	-170.579	-170.4	-170.481	-170.405	-171.722	-170.957	-171.019	-172.566	-171.426	-171.479	-174.211	-171.776	-175.053	-178.53				26.7	-171.088	-171.056	-173.477	-172.381	-173.227	-171.397	-173.617	-170.782
	26.8	-171.622	-170.43	-171.899	-170.969	-171.306	-170.174	-170.881	-172.298	-170.569	-169.38	-169.896	-170.224	-171.127	-170.517	-171.938	-169.215				26.8	-171.987	-170.191	-170.766	-170.996	-170.046	-171.494	-170.955	-171.096	-171.27	-171.607	-170.83	-171.22	-174.575	-171.41	-174.705	-178.421				26.8	-171.049	-171.114	-172.51	-172.926	-173.426	-171.045	-173.724	-170.871
	26.9	-170.799	-171.212	-170.954	-171.881	-171.441	-170.348	-171.231	-171.925	-171.028	-169.571	-169.788	-170.38	-171.064	-170.04	-172.447	-169.194				26.9	-171.7	-169.939	-171.106	-171.928	-169.669	-172.344	-170.495	-171.159	-171.908	-170.919	-170.703	-170.838	-174.9	-171.312	-174.539	-177.56				26.9	-170.746	-171.452	-171.458	-173.036	-173.141	-171.003	-173.396	-171.05
	27	-170.361	-171.449	-171.203	-172.531	-171.029	-170.565	-171.081	-171.539	-171.197	-169.954	-170.092	-170.872	-170.508	-170.386	-172.89	-168.964				27	-171.725	-169.86	-171.489	-172.349	-169.671	-172.724	-170.176	-171.06	-172.697	-171.045	-170.511	-170.946	-174.565	-171.875	-174.457	-176.777				27	-170.615	-172.071	-170.495	-172.691	-172.516	-171.117	-172.751	-171.179
	27.1	-170.409	-171.276	-172.127	-172.429	-170.592	-170.324	-170.432	-171.47	-171.116	-170.651	-170.389	-171.133	-170.205	-171.458	-172.827	-168.995				27.1	-172.07	-169.921	-172.105	-172.061	-170.069	-172.802	-170.01	-170.916	-173.014	-171.587	-170.525	-171.501	-173.654	-172.76	-174.522	-176.599				27.1	-171.098	-172.638	-169.866	-172.309	-171.868	-171.462	-172.392	-171.365
	27.2	-170.857	-171.114	-172.871	-171.551	-170.591	-169.989	-169.594	-171.411	-171.139	-171.027	-170.329	-171.333	-170.617	-172.36	-172.379	-169.995				27.2	-172.26	-170.091	-172.754	-171.797	-170.575	-172.693	-170.306	-170.989	-172.487	-171.963	-170.986	-171.845	-172.736	-173.522	-174.783	-176.982				27.2	-171.944	-172.843	-170.139	-172.344	-171.478	-171.797	-172.64	-171.35
	27.3	-171.631	-171.052	-172.865	-170.565	-171.377	-170.131	-168.869	-170.912	-171.31	-170.997	-170.294	-172.058	-171.37	-172.189	-172.308	-171.127				27.3	-172.038	-170.247	-172.951	-172.007	-170.859	-172.55	-170.741	-171.242	-171.755	-171.882	-171.338	-171.961	-172.396	-174.034	-175.156	-177.619				27.3	-172.387	-172.805	-171.262	-172.741	-171.456	-171.857	-173.438	-170.899
	27.4	-172.282	-170.793	-172.057	-170.545	-172.636	-170.573	-168.813	-170.03	-171.199	-170.93	-170.731	-172.999	-171.718	-170.963	-172.697	-171.062				27.4	-171.641	-170.16	-172.551	-172.309	-170.859	-172.272	-170.678	-171.442	-171.413	-171.262	-171.374	-172.43	-172.677	-173.939	-175.572	-178.091				27.4	-171.93	-172.886	-172.196	-172.85	-171.592	-172.077	-174.397	-170.514
	27.5	-172.257	-170.387	-171.04	-171.592	-173.344	-170.778	-169.529	-169.357	-170.77	-170.85	-171.061	-173.234	-171.384	-169.81	-172.739	-169.925				27.5	-171.408	-169.96	-171.834	-172.166	-170.796	-171.607	-170.097	-171.497	-171.195	-170.415	-171.476	-173.055	-173.116	-173.08	-176.071	-177.952				27.5	-170.983	-173.361	-172.312	-172.567	-171.712	-172.664	-175.038	-170.929
	27.6	-171.708	-170.278	-170.685	-172.687	-173.273	-170.802	-170.304	-169.146	-170.299	-170.707	-170.603	-172.713	-171.056	-169.969	-172.16	-168.913				27.6	-171.539	-170.105	-171.182	-171.818	-171.025	-170.817	-169.58	-171.544	-170.91	-170.1	-171.686	-173.015	-173.581	-172.348	-176.551	-177.311				27.6	-170.383	-173.739	-172.147	-172.435	-171.914	-173.17	-175.337	-172.016
	27.7	-171.288	-170.402	-171.25	-173.161	-173.053	-171.332	-170.793	-169.15	-170.09	-170.479	-169.855	-171.952	-171.456	-171.188	-171.642	-168.722				27.7	-171.875	-170.818	-170.946	-171.837	-171.571	-170.371	-169.546	-171.757	-170.588	-170.752	-171.702	-172.423	-174.078	-172.604	-176.69	-176.708				27.7	-170.555	-173.227	-172.395	-172.535	-172.03	-173.371	-175.449	-172.785
	27.8	-171.423	-170.465	-172.141	-172.902	-172.961	-172.437	-171.004	-169.221	-170.471	-170.346	-169.453	-171.063	-172.152	-171.979	-171.559	-169.107				27.8	-172.254	-171.515	-171.141	-172.191	-171.787	-170.389	-169.863	-172.049	-170.282	-171.666	-171.681	-172.183	-174.215	-173.293	-176.27	-176.486				27.8	-171.32	-172.248	-172.942	-172.621	-171.83	-173.278	-175.232	-172.689
	27.9	-171.875	-170.426	-172.797	-172.2	-172.754	-173.107	-170.586	-169.271	-171.24	-170.573	-168.957	-170.287	-172.206	-171.806	-171.422	-169.5				27.9	-172.621	-171.423	-171.39	-172.571	-171.227	-170.593	-170.214	-172.513	-170.471	-172.041	-172.043	-172.471	-173.92	-173.518	-175.396	-176.852				27.9	-172.218	-171.825	-173.053	-172.617	-171.724	-172.769	-174.706	-171.981
	28	-172.182	-170.228	-172.983	-171.76	-172.188	-172.941	-169.7	-169.261	-171.879	-170.936	-167.853	-170.044	-171.51	-171.503	-170.952	-169.628				28	-172.749	-170.92	-171.575	-172.919	-170.448	-170.795	-170.718	-173.309	-171.203	-172.306	-172.774	-172.638	-173.707	-173.234	-174.685	-177.796				28	-172.92	-172.259	-172.447	-172.458	-172.253	-172.061	-174.411	-170.815
	28.1	-172.396	-170.087	-172.502	-171.65	-171.298	-172.49	-169.417	-169.409	-172.178	-171.105	-166.921	-170.234	-170.79	-171.586	-170.703	-169.592				28.1	-172.492	-170.864	-172.025	-173.201	-170.266	-171.349	-171.47	-174.07	-171.675	-172.943	-173.513	-172.402	-173.816	-173.007	-174.807	-178.528				28.1	-173.271	-173.186	-171.944	-172.185	-173.172	-171.653	-174.588	-169.4
	28.2	-172.64	-170.186	-171.519	-171.314	-170.302	-171.849	-170.184	-169.903	-171.996	-171.078	-167.28	-170.548	-170.671	-171.7	-171.072	-169.582				28.2	-172.04	-171.067	-172.663	-173.043	-170.534	-172.206	-171.878	-174.296	-171.503	-173.395	-173.917	-171.982	-174.213	-173.214	-175.489	-178.228				28.2	-173.264	-173.788	-172.331	-172.126	-173.777	-171.6	-174.734	-168.504
	28.3	-172.762	-170.189	-170.543	-170.759	-169.576	-171.035	-171.404	-170.43	-171.166	-170.753	-168.646	-170.748	-170.999	-171.426	-171.632	-169.674				28.3	-171.806	-171.141	-172.88	-172.099	-170.381	-172.478	-171.582	-173.864	-171.036	-173.223	-173.797	-171.497	-174.625	-173.507	-176.009	-177.223				28.3	-172.937	-173.315	-173.029	-172.443	-173.82	-171.719	-174.489	-168.669
	28.4	-172.727	-170.373	-170.036	-170.438	-169.72	-170.35	-172.438	-170.605	-170.086	-170.103	-169.919	-170.711	-171.015	-171.013	-171.76	-169.673				28.4	-171.95	-171.299	-172.545	-170.936	-169.729	-171.975	-170.948	-173.041	-170.664	-172.766	-173.312	-171.026	-174.492	-173.535	-176.35	-176.44				28.4	-172.483	-172.208	-173.143	-172.842	-173.511	-172.048	-174.102	-169.634
	28.5	-172.742	-171.472	-170.268	-170.495	-170.839	-169.95	-172.943	-170.477	-169.431	-169.563	-170.78	-170.569	-170.465	-171.037	-171.391	-169.228				28.5	-172.133	-171.511	-172.098	-170.481	-169.328	-171.482	-170.373	-172.306	-170.5	-172.161	-172.954	-170.633	-173.961	-173.389	-176.603	-176.348				28.5	-172.267	-171.636	-173.011	-172.948	-172.92	-172.446	-173.648	-170.871
	28.6	-172.94	-172.762	-171.206	-170.743	-172.061	-169.935	-172.894	-170.194	-169.457	-169.348	-171.471	-170.492	-169.766	-171.5	-171.098	-168.495				28.6	-171.994	-171.443	-171.744	-170.797	-169.453	-171.362	-170.315	-171.689	-170.295	-171.16	-172.954	-170.38	-173.654	-173.064	-176.469	-176.766				28.6	-172.138	-171.747	-173.333	-172.796	-172.198	-172.567	-173.198	-171.796
	28.7	-173.088	-173.087	-172.255	-171.131	-172.743	-170.213	-172.476	-169.934	-170.01	-169.409	-172.043	-170.644	-169.233	-171.921	-171.4	-168.066				28.7	-171.421	-171.114	-171.321	-171.532	-169.749	-171.386	-171.209	-171.001	-169.948	-170.07	-173.138	-170.393	-173.429	-172.649	-175.969	-177.158				28.7	-171.53	-171.773	-173.987	-172.646	-171.769	-172.472	-173.157	-171.953
	28.8	-173.073	-172.895	-172.81	-171.731	-173.08	-170.628	-171.676	-169.797	-170.653	-169.877	-172.242	-170.987	-169.132	-172.07	-172.234	-168.272				28.8	-170.569	-170.673	-170.973	-172.398	-169.893	-171.287	-172.577	-170.423	-169.815	-169.687	-173.165	-170.725	-173.187	-172.708	-175.513	-176.995				28.8	-170.45	-171.52	-174.318	-172.562	-171.74	-172.561	-173.466	-171.592
	28.9	-173.239	-172.996	-172.965	-172.173	-173.139	-171.126	-170.615	-169.48	-170.946	-170.537	-171.639	-171.151	-169.694	-172.156	-173.207	-168.804				28.9	-170.152	-170.199	-170.987	-172.913	-170.12	-171.047	-173.291	-170.059	-170.269	-170.19	-172.83	-171.163	-173.353	-173.411	-175.348	-176.39				28.9	-169.626	-171.662	-174.065	-172.65	-171.722	-172.943	-173.474	-171.359
	29	-173.419	-173.078	-172.979	-172.12	-172.57	-171.364	-169.926	-169.197	-171.124	-170.821	-170.405	-170.96	-170.523	-172.492	-173.733	-169.16				29	-170.836	-169.787	-171.026	-172.903	-170.554	-170.968	-172.97	-170.025	-171.045	-170.992	-172.303	-171.43	-173.907	-173.976	-175.421	-175.998				29	-169.677	-172.591	-173.554	-172.978	-171.427	-173.255	-173.003	-171.423
	29.1	-173.004	-172.618	-172.769	-171.813	-171.674	-171.095	-169.91	-169.59	-171.657	-170.63	-169.469	-170.622	-170.761	-172.906	-173.347	-169.323				29.1	-172.05	-169.26	-170.65	-172.882	-170.51	-171.126	-172.21	-170.39	-171.566	-171.549	-171.802	-171.497	-174.329	-173.697	-175.752	-175.898				29.1	-170.453	-173.835	-173.042	-173.292	-171.287	-173.104	-172.446	-171.656
	29.2	-172.29	-171.743	-172.345	-171.607	-171.419	-170.564	-170.208	-170.354	-172.258	-170.553	-169.348	-170.325	-170.024	-172.753	-172.234	-169.548				29.2	-172.766	-168.535	-170.059	-173.262	-170.02	-171.189	-171.498	-170.81	-171.934	-171.699	-171.339	-171.485	-174.177	-172.877	-176.499	-175.661				29.2	-171.175	-174.609	-172.578	-173.23	-171.82	-172.474	-172.142	-172.023
	29.3	-171.71	-171.02	-172.037	-171.694	-171.958	-170.075	-170.454	-170.628	-172.374	-170.794	-169.759	-170.212	-168.964	-171.888	-171.045	-169.975				29.3	-172.915	-168.172	-169.809	-173.692	-170.098	-171.043	-170.947	-170.992	-172.544	-171.427	-171.146	-171.797	-173.418	-172.478	-177.167	-175.586				29.3	-171.328	-174.57	-172.25	-172.726	-172.556	-171.666	-172.07	-172.341
	29.4	-171.021	-170.871	-172.074	-172.049	-172.654	-169.871	-170.562	-170.169	-171.847	-170.733	-170.197	-170.475	-168.719	-170.953	-170.409	-170.546				29.4	-173.121	-168.715	-170.23	-173.557	-170.746	-170.939	-170.832	-170.941	-173.102	-171.135	-171.47	-172.618	-172.649	-172.835	-176.929	-176.149				29.4	-171.187	-174.242	-172.116	-172.149	-172.79	-171.13	-171.906	-172.332
	29.5	-170.388	-170.954	-172.432	-172.138	-173.243	-170.264	-170.516	-169.499	-170.735	-170.171	-170.54	-170.974	-169.622	-170.395	-170.734	-170.808				29.5	-173.576	-169.872	-170.951	-173.054	-171.018	-171.105	-171.317	-170.753	-173.256	-171.494	-172.047	-173.257	-172.551	-173.475	-176.081	-176.813				29.5	-171.33	-174.242	-172.05	-171.806	-172.738	-171.275	-171.53	-172.064
	29.6	-170.591	-170.677	-172.997	-171.364	-173.518	-171.134	-170.205	-169.294	-169.524	-169.509	-170.695	-171.309	-170.741	-170.085	-171.739	-170.412				29.6	-173.788	-171.035	-171.348	-173.148	-170.398	-171.492	-171.795	-170.588	-173.142	-172.317	-172.301	-173.073	-173.17	-174.103	-175.515	-176.87				29.6	-171.874	-174.356	-171.686	-171.698	-172.988	-171.86	-171.244	-171.945
	29.7	-171.774	-170.218	-173.387	-170.171	-172.696	-171.885	-169.696	-169.843	-169.159	-169.003	-170.231	-171.392	-171.175	-170.118	-172.205	-169.78				29.7	-173.659	-171.942	-171.244	-173.961	-169.362	-171.772	-171.568	-170.57	-172.731	-172.686	-172.06	-172.227	-173.925	-174.545	-175.353	-176.386				29.7	-172.357	-174.179	-170.898	-171.799	-173.508	-172.158	-171.378	-172.271
	29.8	-173.158	-170.152	-173.268	-169.806	-170.772	-172.172	-169.494	-170.823	-170.101	-168.969	-169.292	-171.551	-171.029	-170.465	-171.321	-169.734				29.8	-173.562	-172.213	-170.969	-174.325	-168.873	-171.797	-171.055	-170.765	-171.898	-172.35	-171.841	-171.34	-174.186	-174.699	-175.492	-175.877				29.8	-172.405	-173.957	-170.413	-172.089	-173.827	-172.031	-171.98	-172.76
	29.9	-173.967	-170.513	-173.181	-170.519	-169.254	-172.015	-169.976	-171.423	-171.576	-169.591	-168.945	-171.748	-170.947	-170.613	-169.743	-170.541				29.9	-173.31	-171.792	-170.883	-173.565	-169.135	-171.786	-171.104	-171.242	-170.992	-171.793	-171.964	-170.81	-174.04	-174.833	-175.838	-175.933				29.9	-172.058	-173.828	-170.93	-172.414	-173.571	-171.914	-172.894	-172.854
	30	-173.827	-170.867	-173.694	-171.198	-169.135	-171.656	-170.843	-171.287	-172.073	-170.496	-169.925	-171.407	-171.079	-170.455	-168.67	-171.62				30	-172.693	-171.478	-171.026	-172.482	-169.704	-171.641	-171.303	-171.958	-170.368	-171.244	-172.109	-170.471	-173.933	-174.942	-175.855	-176.7				30	-171.488	-173.487	-171.833	-172.516	-172.801	-171.932	-173.744	-172.595
	30.1	-172.966	-171.029	-174.312	-171.087	-169.899	-171.218	-171.408	-170.969	-171.041	-171.001	-171.482	-170.549	-170.852	-170.672	-168.847	-172.091				30.1	-172.244	-171.62	-171.248	-171.897	-170.181	-171.233	-170.98	-172.553	-170.196	-170.777	-172.308	-170.203	-173.969	-174.929	-175.379	-177.518				30.1	-170.984	-172.927	-172.166	-172.157	-172.108	-172.014	-174.016	-172.42
	30.2	-172.071	-171.161	-174.385	-170.761	-170.838	-170.839	-171.465	-171.003	-169.71	-170.883	-172.103	-170.105	-170.109	-171.802	-170.296	-171.786				30.2	-172.084	-171.662	-171.326	-171.539	-170.235	-171.112	-170.691	-172.594	-170.494	-170.749	-172.864	-170.342	-174.214	-175.146	-175.028	-177.764				30.2	-170.907	-172.366	-172.012	-171.629	-171.862	-172.086	-173.593	-172.431
	30.3	-171.459	-171.446	-173.795	-170.893	-171.704	-171.044	-171.513	-171.198	-169.449	-170.775	-171.441	-170.594	-169.59	-173.076	-171.95	-171.211				30.3	-171.591	-171.29	-171.128	-171.071	-169.878	-171.453	-170.867	-172.109	-170.717	-171.219	-173.276	-170.997	-174.737	-175.514	-175.161	-177.537				30.3	-171.151	-171.8	-171.961	-171.57	-172.016	-172.093	-172.951	-172.399
	30.4	-171.266	-171.789	-172.746	-171.318	-172.166	-171.792	-171.841	-171.107	-170.233	-171.101	-170.557	-171.373	-169.631	-173.471	-172.296	-170.82				30.4	-170.804	-170.716	-170.807	-170.779	-169.786	-171.709	-171.157	-171.578	-170.369	-171.643	-172.877	-171.673	-175.377	-175.66	-175.501	-177.191				30.4	-171.291	-171.314	-172.073	-171.799	-172.616	-172.43	-172.433	-172.209
	30.5	-171.772	-171.958	-171.857	-171.973	-171.958	-172.292	-172.191	-170.716	-171.245	-171.267	-170.409	-171.46	-169.941	-173.05	-171.421	-170.746				30.5	-170.441	-170.422	-170.642	-170.844	-170.39	-171.782	-171.357	-171.411	-169.892	-171.538	-172.019	-171.935	-175.625	-175.747	-175.78	-176.874				30.5	-171.169	-171.078	-172.061	-171.863	-173.514	-173.147	-171.743	-172.161
	30.6	-172.698	-172.058	-171.611	-172.953	-171.414	-172.108	-172.227	-170.436	-172.049	-170.78	-170.851	-170.761	-170.64	-172.015	-171.255	-170.74				30.6	-170.656	-171.012	-170.549	-170.957	-171.119	-171.798	-171.427	-171.622	-169.873	-171.25	-171.411	-171.741	-174.957	-175.887	-176.032	-176.724				30.6	-171.054	-170.956	-172.268	-172.06	-174.253	-173.314	-170.914	-172.525
	30.7	-173.32	-172.373	-171.692	-173.792	-171.285	-171.595	-171.743	-170.571	-172.591	-170.022	-171.166	-170.205	-171.494	-170.467	-172.658	-170.604				30.7	-170.932	-172.095	-170.48	-170.905	-171.682	-171.606	-171.301	-171.938	-170.209	-171.332	-171.27	-171.218	-173.759	-175.772	-176.202	-176.845				30.7	-171.175	-170.776	-172.919	-172.601	-174.278	-172.497	-170.689	-173.167
	30.8	-173.598	-172.924	-171.982	-173.767	-171.792	-171.421	-171.048	-170.988	-172.682	-169.698	-171.09	-170.331	-171.571	-169.29	-174.021	-170.494				30.8	-170.908	-172.445	-170.831	-171.092	-172.353	-171.105	-171.163	-172.1	-170.577	-171.465	-171.56	-170.59	-172.991	-175.268	-176.138	-176.998				30.8	-171.166	-170.859	-173.228	-173.153	-173.425	-171.531	-171.447	-173.774
	30.9	-173.802	-173.418	-172.805	-172.7	-172.132	-171.747	-170.84	-171.316	-172.477	-170.166	-170.817	-170.727	-170.952	-169.284	-173.967	-170.36				30.9	-170.904	-171.809	-171.786	-171.859	-172.875	-170.323	-171.199	-171.893	-170.775	-171.292	-172.286	-170.239	-172.933	-174.62	-175.934	-176.978				30.9	-170.662	-171.592	-172.64	-173.387	-172.347	-171	-172.613	-174.06
	31	-173.638	-173.604	-173.701	-171.113	-171.791	-172.043	-171.044	-171.638	-172.433	-171.002	-170.56	-170.969	-170.551	-169.788	-173.105	-169.937				31	-171.54	-171.017	-172.803	-172.573	-172.7	-169.681	-171.228	-171.17	-170.975	-171.129	-173.21	-170.569	-173.396	-174.241	-175.579	-176.868				31	-170.107	-172.565	-171.733	-173.248	-171.869	-170.662	-173.401	-173.868
	31.1	-172.943	-173.288	-173.747	-170.029	-171.169	-171.825	-171.117	-172.132	-172.627	-171.278	-170.676	-170.972	-170.481	-169.91	-172.547	-169.383				31.1	-172.685	-170.688	-173.158	-172.506	-171.946	-169.649	-171.142	-170.396	-171.686	-171.153	-173.781	-171.456	-174.504	-174.055	-175.096	-176.576				31.1	-170.273	-173	-171.557	-173.091	-172.176	-170.345	-173.823	-173.407
	31.2	-171.999	-172.564	-173.147	-170.1	-170.532	-171.14	-171.188	-172.298	-172.973	-170.6	-171.412	-170.806	-170.49	-170.125	-172.483	-169.077				31.2	-173.461	-170.746	-173.047	-171.93	-171.213	-170.141	-171.192	-170.305	-172.716	-171.242	-173.753	-171.965	-176.003	-173.484	-174.812	-176.003				31.2	-171.127	-172.871	-172.392	-173.172	-172.739	-170.147	-174.173	-173.179
	31.3	-171.112	-171.94	-172.87	-170.764	-169.866	-170.473	-171.554	-171.754	-173.352	-169.482	-172.405	-170.631	-170.56	-171.01	-172.343	-169.094				31.3	-173.456	-170.92	-173.354	-171.529	-170.492	-170.85	-171.309	-170.763	-173.133	-171.478	-173.373	-171.385	-176.869	-172.681	-174.744	-175.385				31.3	-171.847	-172.531	-173.295	-173.383	-172.783	-170.247	-174.056	-173.249
	31.4	-170.6	-171.705	-173.155	-171.218	-169.406	-170.31	-171.849	-170.783	-173.5	-168.744	-172.805	-170.458	-170.473	-172.041	-171.816	-169.203				31.4	-173.044	-171.006	-174.094	-171.738	-169.491	-171.431	-171.245	-171.226	-172.56	-171.864	-173.023	-170.241	-176.498	-172.329	-174.747	-174.982				31.4	-172.01	-171.937	-173.412	-173.621	-172.198	-170.791	-173.304	-173.05
	31.5	-170.527	-171.798	-173.381	-171.392	-169.625	-170.634	-171.688	-169.718	-173.268	-168.716	-172.136	-170.296	-170.225	-172.664	-171.157	-169.218				31.5	-172.717	-170.903	-174.339	-172.452	-168.751	-171.291	-171.291	-171.581	-171.399	-172.163	-172.881	-169.533	-175.501	-172.302	-174.965	-174.838				31.5	-171.875	-171.081	-172.847	-173.769	-171.601	-171.405	-172.567	-172.225
	31.6	-170.453	-172.071	-173.079	-171.473	-170.594	-171.089	-171.186	-168.671	-172.74	-169.13	-171.106	-170.42	-170.44	-172.896	-170.754	-169.459				31.6	-172.55	-170.662	-173.657	-173.001	-168.856	-170.31	-171.506	-171.767	-170.357	-172.218	-172.708	-169.527	-174.951	-172.283	-175.346	-174.815				31.6	-171.71	-170.464	-172.175	-173.675	-171.466	-171.552	-172.202	-171.273
	31.7	-170.11	-172.305	-172.371	-171.627	-171.544	-171.565	-170.806	-167.905	-172.061	-169.571	-170.877	-170.809	-171.352	-172.905	-170.879	-169.999				31.7	-172.447	-170.418	-172.793	-173.102	-169.447	-169.395	-171.231	-171.55	-170.003	-171.793	-172.324	-169.62	-175.047	-172.567	-175.572	-174.917				31.7	-171.454	-170.67	-171.892	-173.37	-171.764	-171.437	-172.103	-170.796
	31.8	-169.954	-172.459	-171.644	-171.977	-172.001	-171.825	-171.017	-167.728	-171.359	-169.817	-171.57	-170.937	-172.158	-172.873	-171.313	-170.052				31.8	-172.641	-170.427	-172.427	-173.233	-169.969	-169.377	-170.361	-170.839	-170.41	-170.954	-172.312	-169.477	-175.105	-173.272	-175.579	-175.248				31.8	-170.773	-171.619	-171.905	-172.832	-172.402	-171.595	-172.037	-170.731
	31.9	-170.491	-172.657	-171.365	-172.492	-172.439	-171.577	-171.77	-168.003	-170.787	-169.842	-172.128	-170.394	-172.3	-172.926	-171.761	-169.336				31.9	-173.053	-170.816	-172.384	-173.52	-170.346	-170.065	-169.752	-169.952	-171.283	-170.541	-173.2	-169.487	-174.69	-173.864	-175.585	-175.648				31.9	-169.762	-172.511	-171.752	-172.117	-173.227	-172.055	-171.767	-170.846
	32	-171.312	-172.764	-171.677	-172.871	-173.001	-171.104	-172.512	-168.403	-170.601	-169.855	-171.677	-169.68	-172.202	-172.988	-172.384	-168.625				32	-173.227	-171.014	-172.522	-173.587	-170.821	-170.799	-169.804	-169.469	-172.105	-170.897	-174.222	-169.795	-174.173	-174.022	-175.621	-175.911				32	-169.214	-172.653	-171.584	-171.657	-173.547	-172.63	-171.465	-171.086
	32.1	-171.722	-172.442	-172.057	-172.759	-173.177	-171.004	-172.538	-169.094	-170.962	-170.099	-170.339	-169.599	-172.225	-172.925	-173.059	-168.543				32.1	-173.158	-170.553	-172.82	-173.486	-171.61	-170.947	-169.951	-169.733	-172.414	-171.327	-174.301	-170.234	-174.122	-174.003	-175.567	-175.99				32.1	-169.645	-172.464	-171.771	-171.636	-173.177	-173.29	-171.591	-171.476
	32.2	-171.717	-171.803	-172.064	-172.294	-172.692	-171.402	-171.592	-170.242	-171.608	-170.709	-169.128	-169.747	-172	-172.666	-173.257	-169.116				32.2	-172.962	-170.031	-172.967	-173.56	-172.419	-170.55	-169.942	-170.631	-172.455	-171.464	-173.708	-170.613	-174.442	-173.808	-175.559	-175.984				32.2	-170.642	-172.719	-171.967	-171.695	-172.943	-173.631	-172.071	-172.071
	32.3	-171.675	-171.448	-172.172	-171.885	-171.719	-171.84	-170.242	-171.321	-171.969	-171.406	-169.104	-169.414	-171.177	-172.256	-173.021	-169.959				32.3	-172.56	-169.898	-172.658	-173.659	-172.515	-170.307	-170.274	-171.768	-172.891	-171.457	-173.314	-170.608	-174.556	-173.057	-175.802	-176.294				32.3	-171.494	-173.138	-171.888	-171.646	-173.232	-173.221	-172.297	-172.643
	32.4	-171.657	-171.619	-172.722	-171.744	-170.656	-171.826	-169.453	-171.994	-171.66	-171.496	-169.923	-168.989	-170.314	-171.845	-172.881	-170.583				32.4	-172.059	-169.785	-171.967	-173.443	-171.727	-170.308	-171.03	-172.55	-173.729	-171.273	-173.075	-170.149	-174.217	-172.073	-176.179	-177.091				32.4	-171.995	-173.087	-171.85	-171.722	-173.608	-172.505	-172.134	-172.787
	32.5	-171.468	-172.303	-173.143	-171.893	-169.915	-171.232	-169.706	-172.347	-170.958	-170.921	-170.343	-169.087	-170.086	-171.572	-173.055	-170.869				32.5	-171.718	-169.771	-171.392	-173.082	-170.726	-170.059	-171.505	-172.704	-174.42	-170.933	-172.476	-169.735	-173.692	-171.814	-176.512	-177.669				32.5	-172.266	-172.816	-171.784	-172.082	-173.481	-172.245	-171.991	-172.483
	32.6	-171.2	-173.354	-173.1	-171.989	-169.962	-170.471	-170.357	-172.016	-170.66	-170.387	-170.303	-169.486	-170.169	-171.573	-173.11	-170.891				32.6	-171.525	-170.121	-171.43	-173.036	-169.929	-169.643	-171.136	-172.491	-174.6	-170.791	-171.937	-169.992	-173.176	-172.417	-176.774	-177.476				32.6	-172.274	-172.735	-171.548	-172.653	-172.679	-172.638	-171.96	-172.116
	32.7	-171.349	-173.982	-172.882	-171.747	-170.779	-170.288	-170.578	-170.998	-171.04	-170.1	-170.607	-169.403	-170.091	-171.785	-172.636	-170.807				32.7	-171.287	-170.377	-172.133	-173.146	-169.167	-169.677	-170.408	-172.135	-174.258	-171.024	-172.207	-170.799	-172.779	-173.117	-176.829	-176.931				32.7	-172.055	-172.71	-171.501	-173.286	-171.804	-173.283	-171.965	-172.002
	32.8	-171.814	-173.45	-172.769	-171.424	-171.633	-170.797	-170.668	-170.075	-171.589	-169.679	-171.089	-168.639	-169.945	-171.976	-171.962	-170.92				32.8	-171.285	-170.098	-172.717	-172.806	-168.693	-170.344	-170.204	-171.683	-173.551	-171.443	-173.022	-171.274	-172.809	-173.65	-176.443	-176.808				32.8	-171.836	-172.657	-171.883	-173.751	-171.561	-173.542	-172.162	-172.201
	32.9	-171.819	-172.216	-172.878	-171.587	-172.057	-171.381	-171.274	-169.521	-171.798	-169.165	-171.04	-168.029	-169.974	-172.192	-171.63	-170.948				32.9	-171.859	-169.766	-172.348	-171.97	-169.008	-170.923	-170.47	-171.29	-172.663	-171.965	-173.435	-171.203	-173.225	-174.314	-175.726	-177.39				32.9	-171.568	-172.726	-172.373	-173.782	-171.702	-173.211	-172.431	-172.636
	33	-171.459	-171.473	-173.076	-172.474	-172.179	-171.588	-171.931	-168.902	-171.855	-169.07	-170.416	-168.334	-170.226	-172.575	-171.697	-170.234				33	-172.636	-170.187	-171.626	-171.198	-169.731	-170.549	-170.558	-171.025	-171.828	-172.423	-173.184	-171.167	-173.563	-175.028	-175.274	-178.096				33	-171.132	-172.875	-172.628	-173.333	-171.528	-172.576	-172.558	-173.038
	33.1	-171.592	-171.618	-173.013	-173.385	-172.103	-171.708	-171.637	-168.016	-172.276	-169.574	-169.778	-169.444	-170.395	-172.763	-171.966	-169.384				33.1	-172.864	-171.076	-171.565	-170.947	-170.063	-169.59	-170.262	-170.933	-171.295	-172.436	-172.899	-171.09	-173.591	-175.25	-175.631	-178.277				33.1	-170.656	-172.762	-172.693	-172.728	-171.162	-172.063	-172.492	-173.171
	33.2	-172.333	-172.031	-172.563	-173.73	-172.013	-171.952	-170.617	-167.325	-173.03	-170.381	-169.976	-170.772	-170.195	-172.273	-172.023	-169.626				33.2	-172.358	-171.347	-172.143	-171.25	-169.988	-169.095	-169.829	-171.372	-171.299	-171.93	-173.068	-170.601	-173.405	-174.759	-176.587	-177.799				33.2	-170.346	-172.242	-172.747	-172.394	-171.228	-172.07	-172.077	-173.253
	33.3	-173.035	-172.26	-172.013	-173.648	-172.291	-171.708	-170.105	-167.376	-173.63	-171.035	-171.354	-171.597	-170.016	-171.489	-171.696	-170.708				33.3	-171.658	-170.812	-172.872	-171.881	-170.111	-169.344	-169.473	-172.203	-171.698	-171.315	-173.438	-170.236	-173.226	-174.038	-177.296	-176.82				33.3	-170.424	-171.967	-172.908	-172.446	-171.759	-172.443	-171.493	-173.466
	33.4	-173.15	-172.208	-171.666	-173.143	-172.783	-170.95	-170.599	-168.048	-173.7	-171.431	-173.042	-171.718	-170.362	-171.358	-171.462	-171.301				33.4	-171.342	-170.245	-173.228	-172.508	-170.605	-169.899	-169.453	-172.536	-172.002	-170.931	-173.441	-170.532	-173.269	-173.789	-176.984	-175.947				33.4	-170.974	-172.397	-173.081	-172.626	-172.249	-172.419	-171.337	-173.514
	33.5	-172.442	-171.672	-171.63	-172.227	-172.657	-170.982	-171.671	-168.821	-173.155	-171.827	-173.806	-171.772	-170.862	-172.087	-171.531	-170.897				33.5	-171.475	-170.22	-172.822	-172.951	-171.192	-170.196	-169.938	-172.229	-171.901	-170.677	-172.915	-171.154	-173.5	-174.182	-175.839	-175.729				33.5	-171.75	-172.877	-173.16	-172.753	-172.517	-171.871	-171.69	-173.361
	33.6	-171.486	-170.774	-171.905	-171.343	-171.656	-172.293	-172.615	-169.446	-172.15	-172.041	-173.277	-172.244	-171.015	-172.711	-171.549	-170.135				33.6	-171.857	-170.882	-172.025	-173.182	-171.523	-169.892	-170.553	-172.048	-171.349	-170.336	-172.15	-171.702	-173.72	-174.564	-175.108	-175.891				33.6	-172.387	-173.054	-173.377	-172.728	-172.797	-171.62	-172.083	-173.329
	33.7	-171.241	-170.031	-172.383	-171.092	-170.9	-173.615	-172.745	-169.798	-171.332	-171.518	-172.058	-172.596	-171.069	-172.352	-171.411	-169.793				33.7	-172.405	-171.96	-171.469	-173.076	-171.096	-169.424	-170.783	-172.377	-170.762	-170.011	-171.399	-172.006	-173.909	-174.25	-175.661	-175.89				33.7	-172.597	-173.481	-173.803	-172.442	-173.167	-172.057	-172.416	-173.093
	33.8	-171.507	-169.754	-172.65	-171.452	-171.324	-173.981	-172.056	-169.709	-171.566	-170.384	-170.888	-172.039	-171.145	-171.298	-171.235	-170.065				33.8	-172.869	-172.761	-171.146	-172.581	-170.046	-169.344	-170.569	-172.909	-170.697	-170.149	-170.928	-171.8	-174.158	-173.578	-176.827	-175.617				33.8	-172.28	-174.225	-173.751	-172.006	-173.533	-172.505	-172.782	-172.313
	33.9	-171.404	-169.669	-172.133	-171.955	-171.95	-173.663	-171.065	-169.482	-172.559	-169.476	-170.165	-170.786	-170.658	-170.401	-171.06	-170.589				33.9	-172.679	-172.564	-170.929	-171.837	-169.26	-169.531	-170.277	-172.991	-170.919	-170.934	-171.135	-171	-174.172	-173.394	-177.262	-175.292				33.9	-171.554	-174.554	-172.703	-171.544	-173.689	-172.323	-172.943	-171.716
	34	-171.105	-169.337	-170.958	-172.583	-171.564	-172.932	-170.216	-169.664	-172.928	-169.283	-170.082	-169.921	-169.359	-170.13	-170.909	-171.017				34	-171.893	-171.437	-171.069	-171.317	-169.117	-169.882	-170.214	-172.4	-170.943	-171.843	-171.83	-170.155	-173.6	-173.683	-176.728	-175.315				34	-170.832	-174.284	-171.379	-171.268	-173.255	-171.838	-172.854	-171.989
	34.1	-171.394	-169.172	-169.918	-173.367	-170.715	-171.822	-169.736	-170.127	-172.182	-169.569	-170.382	-170.11	-168.276	-170.591	-170.712	-171.168				34.1	-171.446	-170.516	-171.637	-171.44	-169.463	-170.489	-170.266	-171.554	-170.868	-172.449	-172.33	-169.892	-173.101	-173.825	-175.901	-175.933				34.1	-170.659	-173.848	-170.813	-171.645	-172.403	-171.69	-172.669	-172.757
	34.2	-172.142	-170.052	-169.591	-173.655	-170.19	-170.939	-169.436	-170.048	-171.411	-170.058	-170.596	-170.982	-168.638	-171.576	-170.583	-170.709				34.2	-171.513	-170.744	-172.308	-171.8	-170.092	-171.041	-170.166	-170.885	-171.174	-172.747	-172.306	-170.158	-173.463	-173.786	-175.192	-176.761				34.2	-170.914	-173.366	-171.106	-172.537	-172.099	-171.983	-172.368	-173.152
	34.3	-172.667	-171.679	-170.071	-172.971	-169.729	-170.785	-169.364	-169.105	-171.517	-170.646	-170.633	-171.531	-170.035	-172.43	-171.041	-169.809				34.3	-171.246	-171.544	-172.926	-171.843	-170.585	-171.12	-170.019	-170.599	-171.979	-172.618	-171.98	-170.479	-174.204	-173.964	-174.88	-176.99				34.3	-170.91	-172.773	-171.522	-173.065	-172.589	-172.501	-171.996	-172.876
	34.4	-172.639	-172.746	-171.11	-171.979	-169.35	-170.95	-169.956	-168.315	-172.055	-171.101	-170.715	-171.32	-171.244	-172.917	-172.17	-169.36				34.4	-170.819	-171.933	-173.437	-171.78	-170.67	-170.845	-170.264	-170.902	-172.56	-172.246	-172.039	-170.532	-174.434	-174.233	-175.304	-176.498				34.4	-170.458	-172.245	-171.327	-172.779	-172.717	-173.064	-171.682	-172.602
	34.5	-172.102	-172.523	-172.073	-171.507	-169.647	-171.012	-170.853	-168.662	-172.276	-171.249	-171.222	-170.984	-171.891	-173.445	-173.161	-169.567				34.5	-171.262	-171.993	-173.455	-171.925	-170.702	-170.575	-170.707	-171.853	-172.403	-172.127	-172.882	-170.351	-173.912	-174.453	-176.316	-176.205				34.5	-170.126	-171.959	-170.654	-172.148	-171.865	-173.316	-171.469	-172.716
	34.6	-171.651	-171.476	-172.284	-171.552	-170.605	-171.079	-171.26	-169.573	-171.934	-171.027	-172.103	-171.038	-172.125	-173.95	-173.277	-169.66				34.6	-172.381	-172.098	-172.884	-172.166	-171.256	-170.319	-170.753	-173.105	-172.212	-172.366	-173.913	-170.307	-172.968	-174.773	-177.225	-176.607				34.6	-170.396	-171.832	-170.253	-171.676	-171.023	-172.972	-171.503	-172.752
	34.7	-171.929	-170.606	-171.734	-171.874	-171.806	-171.195	-171.078	-170.115	-171.311	-170.387	-172.302	-171.499	-171.858	-173.753	-172.606	-169.375				34.7	-172.996	-172.207	-172.29	-172.195	-172.198	-169.982	-170.571	-174.049	-172.571	-172.555	-174.242	-170.542	-172.211	-174.83	-177.499	-177.084				34.7	-170.96	-171.812	-170.322	-171.31	-171.217	-172.286	-171.87	-172.616
	34.8	-172.66	-170.376	-171.038	-172.481	-172.769	-171.275	-170.755	-170.416	-171.082	-169.476	-171.093	-172.398	-171.117	-172.651	-171.594	-169.265				34.8	-172.682	-172.219	-171.968	-171.97	-172.823	-169.665	-170.613	-174.318	-172.988	-172.103	-173.619	-170.714	-171.951	-174.326	-177.24	-177.404				34.8	-171.121	-172.031	-170.625	-171.132	-172.241	-171.727	-172.296	-172.675
	34.9	-173.27	-170.259	-170.847	-173.262	-172.884	-171.12	-170.85	-170.82	-171.571	-168.874	-169.487	-173.269	-170.525	-171.399	-170.656	-169.436				34.9	-172.137	-171.966	-171.594	-171.922	-172.923	-169.603	-170.805	-174.162	-173.077	-171.15	-172.638	-170.679	-172.148	-173.697	-177.003	-177.726				34.9	-170.928	-172.298	-171.039	-171.556	-172.928	-171.56	-172.455	-172.894
	35	-173.661	-169.825	-171.249	-173.863	-172.107	-170.476	-171.619	-171.164	-172.308	-169.15	-168.994	-173.408	-170.565	-170.761	-170.253	-169.5				35	-172.159	-171.26	-170.911	-172.416	-172.648	-169.977	-171.08	-174.044	-172.798	-170.614	-172.136	-170.769	-172.705	-173.363	-177.185	-177.559				35	-171.005	-172.257	-171.487	-172.38	-172.723	-171.838	-172.392	-173.005
	35.1	-173.763	-169.889	-171.785	-173.87	-171.093	-169.596	-172.693	-171.151	-172.526	-169.861	-169.649	-172.772	-170.818	-170.524	-170.456	-169.632				35.1	-172.697	-170.318	-170.254	-173.147	-171.833	-170.526	-171.607	-173.841	-172.107	-170.792	-172.357	-171.126	-173.088	-173.178	-177.508	-176.738				35.1	-171.512	-172.125	-171.962	-172.776	-172.479	-172.383	-172.349	-173.047
	35.2	-173.424	-170.96	-172.263	-173.322	-170.51	-169.348	-173.199	-170.643	-172.125	-170.175	-170.59	-171.6	-171.056	-170.408	-170.84	-170.331				35.2	-173.035	-169.871	-170.256	-173.348	-170.537	-170.906	-172.095	-173.249	-171.415	-171.033	-172.931	-171.499	-172.771	-172.993	-177.521	-175.991				35.2	-172.054	-172.255	-172.361	-172.451	-172.873	-172.818	-172.224	-173.053
	35.3	-172.973	-171.95	-172.93	-172.842	-170.6	-170.009	-172.423	-170.018	-171.899	-169.946	-171.511	-170.223	-171.674	-170.715	-171.277	-171.2				35.3	-172.771	-170.227	-170.834	-172.738	-169.529	-171.081	-171.901	-172.608	-171.213	-170.99	-173.398	-171.567	-172.393	-172.993	-177.349	-175.769				35.3	-172.186	-172.49	-172.361	-171.84	-173.413	-172.871	-171.78	-173.029
	35.4	-172.818	-172.02	-173.739	-172.702	-171.23	-170.623	-171	-169.76	-172.249	-169.371	-172.175	-169.226	-172.398	-171.518	-171.912	-171.437				35.4	-172.246	-170.891	-171.133	-171.979	-169.565	-171.121	-171.212	-172.35	-171.235	-171.044	-173.484	-171.403	-172.687	-173.418	-177.112	-175.746				35.4	-171.872	-172.372	-171.861	-171.431	-173.585	-172.632	-171.419	-173.255
	35.5	-172.687	-171.461	-174.151	-172.646	-172.131	-170.664	-170.555	-169.764	-172.43	-168.938	-172.06	-168.995	-172.467	-172.418	-172.557	-171.263				35.5	-171.868	-171.457	-170.854	-171.583	-170.616	-171.26	-170.823	-172.259	-171.067	-171.349	-173.377	-171.336	-173.235	-174.263	-176.598	-175.502				35.5	-171.336	-171.785	-171.196	-171.306	-173.479	-172.367	-171.487	-173.671
	35.6	-172.137	-170.638	-173.616	-172.694	-172.799	-170.663	-171.421	-169.701	-172.11	-169.232	-171.377	-169.486	-171.658	-172.962	-172.806	-171.3				35.6	-171.619	-171.816	-170.502	-171.365	-171.94	-171.765	-171.09	-172.04	-170.934	-171.616	-173.352	-171.447	-173.363	-175.059	-175.937	-174.976				35.6	-170.643	-171.059	-170.826	-171.309	-173.462	-172.147	-171.636	-173.646
	35.7	-171.391	-169.792	-172.228	-172.812	-172.815	-170.712	-172.477	-169.515	-171.758	-169.897	-170.842	-170.297	-170.549	-172.676	-172.488	-171.398				35.7	-171.616	-171.812	-170.454	-171.267	-172.649	-172.252	-171.87	-171.705	-170.816	-171.594	-173.22	-171.544	-173.001	-175.278	-175.483	-174.568				35.7	-169.961	-170.588	-170.997	-171.53	-173.566	-171.714	-171.623	-172.913
	35.8	-170.876	-169.327	-170.852	-172.648	-172.382	-170.313	-172.691	-169.31	-171.557	-170.321	-170.526	-171.189	-170.006	-171.552	-171.678	-171.01				35.8	-171.995	-171.407	-170.627	-171.35	-172.25	-172.064	-172.672	-171.548	-170.401	-171.239	-172.929	-171.546	-172.569	-175.017	-175.406	-174.702				35.8	-169.621	-170.507	-171.592	-171.928	-173.355	-170.954	-171.679	-172.047
	35.9	-170.567	-169.453	-170.345	-172.434	-171.7	-169.606	-171.864	-169.12	-171.511	-170.757	-170.27	-171.946	-170.084	-170.714	-170.681	-170.078				35.9	-172.391	-170.882	-170.596	-171.513	-171.186	-171.384	-172.798	-172.034	-170.097	-170.759	-172.668	-171.451	-172.471	-174.736	-175.61	-175.246				35.9	-169.469	-170.629	-172.241	-172.163	-172.737	-170.444	-171.964	-171.696
	36	-170.406	-170.044	-170.828	-172.703	-170.676	-169.495	-171.004	-169.115	-171.402	-171.194	-170.242	-172.157	-170.133	-170.978	-169.954	-169.319				36	-172.568	-170.592	-170.037	-171.846	-170.471	-170.924	-171.953	-172.946	-170.335	-170.57	-172.455	-171.279	-172.93	-174.598	-175.94	-175.822				36	-169.148	-170.773	-172.467	-172.061	-172.124	-170.567	-172.335	-171.993
	36.1	-170.565	-170.79	-171.754	-173.102	-169.772	-170.539	-171.186	-169.662	-171.28	-171.095	-170.693	-171.967	-169.866	-171.57	-169.569	-169.431				36.1	-172.481	-170.712	-169.37	-172.513	-170.754	-170.876	-170.657	-173.408	-170.974	-170.795	-172.366	-170.999	-173.719	-174.48	-176.556	-176.433				36.1	-168.939	-171.141	-172.133	-171.616	-171.778	-170.858	-172.388	-172.626
	36.2	-171.256	-171.285	-172.627	-173.09	-169.481	-172.19	-171.85	-170.581	-171.942	-170.748	-171.673	-171.641	-169.663	-171.666	-169.283	-170.298				36.2	-172.175	-171.015	-169.41	-173.286	-171.715	-170.861	-169.727	-172.945	-171.641	-171.073	-172.641	-170.408	-173.971	-174.224	-177.352	-177.079				36.2	-169.261	-171.858	-171.598	-171.129	-171.7	-170.856	-171.817	-172.733
	36.3	-172.547	-171.444	-173.117	-172.783	-169.365	-173.081	-171.625	-170.985	-173.154	-170.798	-172.744	-171.082	-169.779	-171.675	-169.23	-171.155				36.3	-172.02	-171.019	-170.209	-173.588	-172.277	-170.575	-169.449	-171.861	-171.844	-171.097	-173.354	-169.943	-173.313	-173.896	-177.94	-177.312				36.3	-170.035	-172.64	-171.236	-171.12	-171.939	-170.615	-170.957	-171.921
	36.4	-174.212	-171.549	-173.096	-172.252	-169.041	-172.497	-170.466	-170.464	-173.435	-171.021	-173.116	-170.522	-169.841	-171.999	-169.823	-171.335				36.4	-172.005	-170.496	-171.092	-173.115	-171.833	-170.021	-169.595	-170.889	-171.695	-170.935	-174.133	-170.429	-172.539	-173.846	-178.331	-177.074				36.4	-170.895	-173.032	-171.408	-171.628	-172.352	-170.439	-170.3	-171.208
	36.5	-175.522	-171.671	-172.934	-171.476	-168.989	-171.292	-169.832	-169.727	-172.593	-170.884	-172.401	-170.368	-169.678	-172.299	-170.824	-171.213				36.5	-171.794	-169.54	-171.724	-172.401	-170.897	-169.59	-170.04	-170.604	-171.774	-170.852	-174.391	-171.46	-172.55	-174.219	-178.583	-176.999				36.5	-171.436	-172.824	-172.099	-172.164	-172.489	-170.378	-169.913	-171.462
	36.6	-175.522	-171.612	-173.084	-170.84	-169.525	-170.633	-170.564	-169.487	-171.874	-170.252	-171.018	-170.542	-169.675	-172.292	-171.341	-171.464				36.6	-171.485	-168.487	-172.038	-172.115	-170.645	-169.848	-170.755	-171.127	-172.127	-170.772	-173.955	-171.912	-173.301	-174.768	-178.654	-177.217				36.6	-171.428	-172.57	-172.651	-172.315	-172.325	-170.256	-170.019	-172.272
	36.7	-174.15	-171.328	-173.472	-170.616	-169.989	-170.641	-171.654	-169.551	-171.64	-169.31	-169.853	-170.839	-169.998	-171.962	-171.15	-171.83				36.7	-171.463	-168.062	-171.916	-172.269	-171.234	-170.8	-171.335	-172.006	-172.339	-170.481	-173.279	-171.665	-173.903	-174.962	-178.529	-177.347				36.7	-171.103	-172.926	-172.526	-171.97	-172.344	-170.232	-170.724	-172.872
	36.8	-172.37	-171.096	-173.539	-170.615	-169.933	-170.819	-171.956	-169.553	-171.148	-168.524	-169.591	-171.154	-170.468	-171.397	-170.914	-171.746				36.8	-172.027	-168.64	-171.673	-172.719	-171.322	-171.807	-171.18	-172.5	-172.257	-170.248	-172.935	-171.272	-173.544	-174.254	-178.042	-177.335				36.8	-170.855	-173.306	-171.743	-171.37	-172.629	-170.702	-171.334	-172.704
	36.9	-170.999	-171.026	-173.099	-170.684	-169.918	-170.88	-171.507	-169.652	-170.413	-168.359	-170.247	-171.277	-170.642	-170.911	-171.008	-171.307				36.9	-172.908	-169.581	-171.631	-173.18	-170.58	-172.485	-170.333	-172.462	-172.147	-170.366	-173.122	-171.196	-172.514	-172.868	-177.232	-177.308				36.9	-170.683	-173.014	-170.765	-170.984	-172.727	-171.612	-171.401	-171.769
	37	-170.364	-170.934	-172.592	-170.832	-170.451	-170.764	-170.865	-170.223	-170.479	-169	-171.3	-171.062	-170.302	-170.952	-171.234	-170.984				37	-173.334	-170.444	-171.394	-173.064	-170.351	-172.805	-169.744	-172.528	-172.095	-170.566	-173.525	-171.636	-171.817	-171.803	-176.634	-177.464				37	-170.455	-172.606	-170.027	-171.188	-172.352	-172.491	-171.298	-171.072
	37.1	-170.471	-170.761	-172.229	-170.856	-171.078	-170.463	-170.355	-171.104	-171.453	-170.12	-172.268	-170.506	-170.052	-171.516	-171.527	-170.935				37.1	-173.032	-171.448	-170.687	-172.209	-171.151	-172.715	-170.073	-173.069	-171.793	-170.593	-173.612	-172.017	-171.991	-171.961	-176.723	-177.72				37.1	-170.453	-172.646	-169.715	-171.882	-171.81	-173.142	-171.396	-171.373
	37.2	-170.885	-170.538	-171.714	-170.665	-171	-170.151	-169.98	-171.491	-171.875	-171.11	-172.876	-169.681	-170.396	-172.026	-171.979	-171.03				37.2	-172.155	-172.3	-170.008	-171.281	-172.032	-172.548	-171.06	-173.728	-171.2	-170.667	-173.282	-171.738	-172.693	-173.261	-177.327	-177.731				37.2	-170.983	-172.821	-169.814	-172.581	-171.644	-173.53	-171.754	-172.055
	37.3	-171.124	-170.417	-170.813	-170.546	-170.436	-170.128	-169.908	-170.955	-171	-171.62	-172.984	-168.935	-170.85	-172.207	-172.222	-171.149				37.3	-171.091	-172.359	-169.875	-171.051	-172.253	-172.66	-171.956	-173.861	-170.57	-170.852	-172.798	-171.226	-173.344	-174.34	-177.844	-177.471				37.3	-171.715	-172.786	-169.962	-173.008	-171.962	-173.38	-172.203	-172.377
	37.4	-171.317	-170.634	-170.06	-170.746	-170.375	-170.373	-170.207	-170.114	-169.841	-171.647	-172.592	-168.522	-170.711	-172.299	-171.752	-171.101				37.4	-170.522	-171.797	-170.248	-171.438	-171.948	-172.893	-172.203	-173.138	-170.118	-170.867	-172.435	-171.288	-173.714	-174.063	-177.845	-177.222				37.4	-172.02	-172.55	-169.97	-173.248	-172.555	-172.626	-172.52	-172.423
	37.5	-171.796	-171.118	-170.358	-171.127	-171.024	-170.689	-170.506	-169.918	-169.639	-171.127	-171.702	-168.193	-170.105	-172.151	-170.87	-170.799				37.5	-170.63	-171.331	-170.702	-171.869	-171.408	-173.188	-172.033	-171.909	-170.044	-170.853	-172.406	-171.995	-173.722	-173.064	-177.084	-177.264				37.5	-171.841	-172.232	-170.135	-173.22	-173.332	-171.669	-172.755	-172.439
	37.6	-172.486	-171.555	-171.385	-171.428	-171.852	-171.226	-170.689	-170.291	-170.49	-170.04	-170.658	-168.173	-170.045	-171.576	-170.326	-170.544				37.6	-171.094	-171.237	-170.773	-172.168	-170.838	-173.438	-172.053	-170.68	-170.345	-171.162	-172.812	-172.617	-173.487	-172.388	-175.857	-177.628				37.6	-171.618	-172.129	-170.64	-172.779	-173.99	-171.015	-173.058	-172.412
	37.7	-173.077	-171.886	-172.048	-171.719	-172.562	-172.119	-170.852	-170.372	-171.342	-168.827	-170.201	-169.243	-170.851	-171.123	-170.402	-170.391				37.7	-171.548	-171.344	-170.276	-172.309	-170.303	-173.291	-172.294	-169.822	-170.97	-171.39	-173.472	-172.639	-173.416	-172.049	-174.992	-178.098				37.7	-171.377	-172.5	-171.346	-172.132	-173.951	-170.921	-173.376	-172.143
	37.8	-173.387	-172.173	-172.347	-172.222	-172.743	-172.959	-170.811	-170.104	-171.587	-168.092	-170.206	-171.149	-171.355	-171.116	-171.147	-170.151				37.8	-171.804	-171.405	-169.705	-172.151	-169.666	-172.772	-172.14	-169.844	-171.799	-171.012	-173.828	-172.436	-173.615	-171.948	-174.878	-178.438				37.8	-170.856	-173.183	-172.017	-171.593	-173.209	-171.105	-173.511	-171.397
	37.9	-173.152	-172.249	-172.688	-172.534	-172.243	-173.31	-170.592	-169.836	-171.623	-168.02	-170.077	-172.639	-170.898	-171.19	-172.404	-169.886				37.9	-171.998	-171.176	-169.897	-171.97	-169.345	-172.173	-171.402	-170.651	-172.41	-170.445	-173.419	-172.332	-173.832	-172.236	-175.325	-178.489				37.9	-170.268	-173.583	-172.55	-171.484	-172.667	-171.163	-173.126	-170.424
	38	-172.185	-172.05	-172.553	-171.965	-171.773	-172.995	-170.565	-169.548	-171.536	-168.525	-170.146	-172.932	-170.416	-171.186	-173.354	-169.66				38	-172.337	-170.86	-170.86	-172.239	-170.099	-171.567	-170.667	-171.281	-172.633	-170.164	-172.413	-172.074	-173.901	-172.809	-175.966	-178.221				38	-170.047	-173.361	-172.816	-171.876	-172.826	-171.348	-172.333	-169.952
	38.1	-171.183	-171.555	-171.654	-170.902	-171.578	-171.996	-170.726	-169.476	-171.146	-169.427	-170.784	-172.293	-170.935	-171.261	-173.382	-169.408				38.1	-172.904	-170.741	-171.764	-172.845	-171.426	-170.821	-170.172	-171.364	-172.59	-170.026	-171.658	-171.783	-173.781	-173.474	-176.346	-177.986				38.1	-170.279	-172.778	-172.676	-172.339	-172.975	-171.975	-171.834	-170.188
	38.2	-171.052	-170.787	-170.986	-170.483	-171.349	-170.955	-170.859	-169.819	-170.743	-170.055	-171.316	-171.494	-172.263	-171.431	-173.098	-169.059				38.2	-173.665	-170.617	-172.009	-173.399	-172.002	-170.042	-169.737	-171.488	-172.241	-169.998	-171.633	-171.878	-173.381	-174.077	-176.29	-178.2				38.2	-170.707	-172.395	-172.354	-172.671	-172.535	-172.751	-171.968	-170.701
	38.3	-171.749	-170.424	-171.546	-170.718	-171.175	-170.83	-171.062	-170.51	-170.692	-170.096	-171.11	-171.032	-173.308	-171.489	-173.205	-168.582				38.3	-174.327	-170.379	-171.695	-173.612	-171.822	-169.726	-169.478	-171.865	-171.635	-170.117	-171.724	-172.008	-172.77	-174.406	-176.116	-178.567				38.3	-170.922	-172.63	-172.075	-173.131	-172.004	-173.27	-172.374	-171.156
	38.4	-172.481	-171.083	-172.946	-170.663	-171.296	-171.476	-171.24	-171.275	-171.028	-170.352	-170.494	-171.186	-173.13	-171.506	-173.457	-168.232				38.4	-174.409	-170.085	-171.504	-173.116	-171.664	-170.03	-169.829	-171.927	-171.136	-170.264	-171.56	-171.591	-172.348	-174.592	-176.166	-178.534				38.4	-170.741	-173.202	-171.826	-173.636	-172.075	-173.339	-172.749	-171.409
	38.5	-172.669	-171.903	-173.896	-170.439	-171.506	-171.907	-171.346	-171.473	-171.414	-170.953	-170.104	-172.122	-171.977	-171.954	-173.458	-168.579				38.5	-173.85	-169.78	-171.832	-172.133	-171.643	-170.517	-170.911	-171.494	-170.959	-170.505	-171.59	-170.943	-172.376	-174.827	-176.429	-178.169				38.5	-170.571	-173.435	-171.595	-173.681	-172.624	-173.06	-172.967	-171.504
	38.6	-172.437	-171.583	-173.781	-171.104	-171.269	-171.55	-171.57	-170.73	-171.477	-170.889	-170.053	-173.242	-171.149	-172.741	-173.264	-169.7				38.6	-173.2	-169.571	-172.135	-171.318	-171.438	-170.769	-171.947	-171.322	-170.907	-170.708	-171.736	-170.713	-172.77	-174.8	-176.607	-177.76				38.6	-170.909	-173.164	-171.529	-173.086	-172.968	-172.81	-172.904	-171.56
	38.7	-172.216	-170.547	-173.244	-172.476	-170.584	-170.728	-171.706	-169.567	-171.257	-170.088	-170.145	-173.561	-171.321	-173.131	-173.038	-170.723				38.7	-172.863	-169.505	-171.813	-170.803	-170.907	-170.766	-172.173	-171.915	-170.61	-170.542	-171.698	-170.87	-173.513	-174.306	-176.426	-177.534				38.7	-171.856	-172.778	-171.811	-172.628	-173.113	-172.757	-172.675	-171.674
	38.8	-171.989	-170.129	-172.713	-173.283	-170.173	-170.153	-171.525	-168.778	-170.964	-169.603	-170.281	-172.758	-171.536	-172.676	-172.809	-171.035				38.8	-172.671	-169.743	-171.194	-170.568	-170.508	-170.61	-171.963	-172.714	-170.272	-170.196	-171.863	-170.97	-174.367	-173.62	-175.959	-177.682				38.8	-172.981	-172.797	-172.314	-173.106	-173.579	-172.583	-172.385	-172.192
	38.9	-171.537	-170.287	-171.934	-172.986	-170.428	-170.202	-171.42	-168.499	-170.638	-170.03	-170.39	-171.37	-170.708	-171.571	-172.597	-170.851				38.9	-172.395	-170.441	-170.944	-170.673	-170.562	-170.257	-171.763	-172.903	-170.37	-170.244	-172.205	-170.921	-174.727	-172.964	-175.56	-177.823				38.9	-173.439	-173.139	-172.828	-173.773	-174.027	-172.059	-172.034	-172.912
	39	-171.174	-170.071	-171.09	-171.927	-171.016	-170.652	-171.555	-168.365	-170.299	-171.019	-170.45	-170.34	-169.455	-170.585	-172.363	-170.478				39	-171.937	-171.307	-171.185	-171.033	-170.705	-169.923	-171.168	-172.146	-170.821	-170.725	-172.231	-170.944	-174.365	-172.374	-175.549	-177.554				39	-172.884	-173.144	-173.152	-173.52	-173.873	-171.555	-171.852	-173.016
	39.1	-171.29	-169.604	-170.819	-170.725	-171.517	-171.072	-171.482	-168.338	-170.228	-171.931	-170.49	-170.206	-169.181	-170.631	-171.999	-170.177				39.1	-171.17	-171.42	-171.522	-171.444	-170.874	-170.065	-170.284	-170.914	-171.336	-171.138	-171.955	-171.045	-173.636	-172.111	-176.121	-177.291				39.1	-171.894	-172.66	-173.111	-172.526	-173.406	-171.539	-172.011	-172.486
	39.2	-171.527	-169.616	-171.238	-169.986	-171.669	-171.4	-171.076	-168.412	-170.64	-172.319	-170.489	-170.875	-169.954	-171.664	-171.782	-170.134				39.2	-170.363	-170.161	-171.588	-171.5	-171.175	-170.541	-170.075	-170.169	-171.712	-171.214	-171.589	-171.098	-172.879	-172.375	-177.191	-177.45				39.2	-171.158	-171.968	-172.813	-171.401	-172.969	-171.848	-172.047	-171.835
	39.3	-171.616	-170.137	-171.947	-169.876	-171.467	-171.558	-171.032	-168.412	-171.399	-172.17	-170.454	-171.792	-170.643	-172.65	-172.025	-169.9				39.3	-170.042	-168.457	-171.266	-171.204	-171.213	-170.782	-170.805	-170.325	-171.841	-171.095	-171.398	-171.193	-172.409	-172.907	-178.354	-177.764				39.3	-170.951	-171.179	-172.428	-170.397	-172.438	-171.912	-171.513	-171.272
	39.4	-172.075	-170.827	-172.587	-170.019	-171.099	-171.323	-171.835	-168.63	-172.083	-171.708	-170.724	-172.124	-170.624	-172.772	-172.603	-168.951				39.4	-170.38	-167.917	-170.864	-171.342	-170.942	-170.762	-171.761	-170.95	-171.979	-171.079	-171.696	-171.459	-172.642	-173.456	-179.129	-177.775				39.4	-171.229	-170.405	-172.107	-169.908	-171.939	-171.438	-171.033	-171.085
	39.5	-172.857	-171.294	-172.861	-170.139	-170.856	-171.016	-172.857	-169.006	-172.401	-171.177	-171.488	-171.688	-170.261	-171.869	-173.283	-167.992				39.5	-171.089	-168.953	-170.822	-172.232	-170.707	-170.647	-172.393	-171.297	-172.334	-171.261	-172.142	-171.659	-173.325	-173.831	-179.275	-177.504				39.5	-171.785	-169.84	-172.018	-170.39	-171.929	-170.811	-171.313	-171.454
	39.6	-173.172	-171.188	-172.792	-170.399	-170.933	-171.229	-173.22	-169.08	-172.52	-170.837	-172.048	-170.975	-170.08	-170.543	-173.598	-168.189				39.6	-171.574	-170.546	-171.048	-173.175	-170.297	-170.387	-172.657	-170.95	-172.568	-171.274	-172.194	-171.366	-173.86	-173.806	-178.695	-177.489				39.6	-172.1	-169.601	-172.085	-171.56	-172.495	-170.758	-171.826	-171.885
	39.7	-173.003	-170.785	-172.921	-171.071	-171.15	-171.712	-172.677	-169.271	-172.589	-170.836	-171.791	-170.17	-170.3	-169.888	-173.072	-169.35				39.7	-171.625	-171.579	-171.086	-173.545	-169.549	-170.112	-172.485	-170.157	-172.238	-171.172	-172.111	-170.706	-174.141	-173.673	-177.375	-177.911				39.7	-171.934	-169.773	-172.052	-172.68	-173.143	-171.365	-171.968	-171.943
	39.8	-172.622	-170.619	-173.285	-172.028	-171.33	-171.63	-171.455	-169.712	-172.519	-171.239	-171.296	-169.22	-171.001	-170.321	-172.187	-170.045				39.8	-171.738	-171.787	-170.542	-173.086	-169.024	-170	-172.003	-169.527	-171.502	-171.528	-172.387	-170.337	-174.405	-173.635	-175.898	-178.165				39.8	-171.735	-170.616	-171.934	-173.478	-173.408	-171.961	-172.038	-171.824
	39.9	-172.163	-170.602	-173.162	-172.59	-171.665	-171.02	-170.293	-169.799	-172.151	-171.866	-171.251	-168.41	-171.811	-171.286	-171.929	-169.591				39.9	-172.226	-171.393	-169.597	-171.993	-169.189	-170.244	-171.771	-169.566	-170.917	-172.191	-172.847	-170.509	-174.673	-173.408	-175.079	-177.848				39.9	-171.803	-172.131	-172.127	-173.765	-173.347	-172.182	-172.356	-171.659
	40	-172.27	-170.677	-172.326	-172.338	-172.174	-170.508	-170.302	-169.938	-171.392	-172.347	-171.467	-168.291	-172.154	-172.048	-172.327	-168.893				40	-172.748	-171	-169.271	-171.008	-170.031	-171.077	-171.95	-170.409	-170.89	-172.367	-172.896	-170.774	-174.624	-173.132	-175.108	-177.382				40	-172.064	-173.522	-172.656	-173.262	-173.334	-172.202	-172.851	-171.294
	40.1	-173.075	-171.138	-171.285	-171.394	-172.619	-170.355	-171.674	-170.608	-170.404	-172.321	-171.872	-169.233	-172.087	-172.092	-172.62	-169.001				40.1	-172.911	-171.348	-170.011	-170.595	-171.161	-172.094	-171.851	-171.405	-171.291	-171.778	-172.5	-170.794	-174.101	-173.243	-175.445	-177.208				40.1	-172.314	-173.786	-172.931	-172.315	-173.552	-172.088	-173.36	-171.002
	40.2	-173.581	-171.458	-170.687	-170.241	-172.765	-170.894	-173.032	-170.702	-169.671	-171.725	-172.542	-170.905	-171.797	-171.321	-172.499	-169.879				40.2	-172.804	-172.069	-170.96	-170.744	-171.94	-172.472	-171.088	-171.455	-171.482	-171.048	-172.423	-170.914	-173.328	-173.646	-175.545	-177.431				40.2	-172.247	-172.837	-172.666	-171.6	-173.887	-171.898	-173.622	-171.196
	40.3	-172.889	-170.891	-170.795	-169.743	-172.359	-172.181	-173.203	-169.481	-169.522	-170.972	-172.84	-172.244	-171.429	-170.204	-172.129	-170.722				40.3	-172.629	-172.264	-171.359	-171.291	-171.945	-172.067	-170.375	-170.576	-171.166	-170.865	-173.3	-171.35	-172.667	-173.841	-175.678	-178.17				40.3	-171.692	-171.574	-172.362	-171.136	-174.089	-171.753	-173.555	-171.798
	40.4	-171.407	-170.199	-171.411	-170.272	-171.54	-172.992	-172.555	-168.025	-169.885	-170.47	-172.315	-172.591	-171.452	-169.443	-171.511	-170.897				40.4	-172.396	-172.021	-171.366	-171.952	-171.442	-171.44	-170.314	-170	-170.741	-171.233	-174.519	-171.802	-172.418	-173.533	-176.374	-178.949				40.4	-170.814	-171.051	-172.576	-170.542	-173.916	-171.642	-173.398	-172.642
	40.5	-170.295	-170.524	-172.578	-171.155	-170.995	-172.329	-172.068	-167.431	-170.611	-170.433	-171.604	-172.43	-171.983	-169.468	-170.769	-170.487				40.5	-172.105	-172.038	-171.706	-172.678	-171.204	-171.14	-170.524	-170.368	-170.655	-171.499	-174.879	-171.965	-172.41	-173.008	-177.218	-178.981				40.5	-170.13	-171.547	-173.12	-170.039	-173.317	-171.66	-173.384	-173.304
	40.6	-170.012	-171.518	-174.25	-171.715	-170.933	-171.072	-172.037	-167.605	-171.353	-170.689	-171.308	-172.362	-172.556	-169.96	-170.436	-169.815				40.6	-171.877	-172.501	-172.502	-173.504	-171.353	-171.322	-170.607	-170.885	-170.859	-171.045	-174.401	-171.691	-172.242	-172.906	-177.4	-178.534				40.6	-169.918	-172.521	-173.361	-170.07	-172.69	-171.857	-173.445	-173.117
	40.7	-170.062	-172.353	-175.411	-171.711	-170.705	-170.278	-171.994	-168.017	-171.713	-170.745	-171.149	-172.525	-172.547	-170.265	-170.899	-169.093				40.7	-171.861	-172.976	-172.895	-173.928	-171.339	-171.546	-170.864	-170.676	-171.042	-170.249	-173.898	-171.115	-172.117	-173.441	-176.97	-178.405				40.7	-169.991	-173.444	-173.093	-170.488	-172.563	-171.957	-173.309	-172.106
	40.8	-169.931	-172.757	-175.131	-171.137	-170.126	-169.973	-171.716	-168.363	-171.799	-170.429	-170.608	-172.953	-171.742	-170.436	-171.893	-168.732				40.8	-172.012	-172.973	-172.296	-173.721	-171.139	-171.342	-171.46	-170.257	-171.199	-170.174	-173.5	-170.663	-172.636	-174.068	-176.51	-178.373				40.8	-170.193	-174.017	-172.781	-170.98	-172.821	-171.788	-172.84	-170.995
	40.9	-169.962	-172.415	-173.707	-170.544	-169.779	-170.01	-171.516	-168.613	-171.757	-170.141	-169.722	-173.192	-170.714	-170.927	-172.814	-169.021				40.9	-172.05	-172.549	-171.39	-173.443	-171.178	-170.973	-171.75	-170.688	-171.387	-171.094	-172.879	-170.669	-174.036	-174.171	-176.169	-177.903				40.9	-170.56	-173.87	-172.767	-171.544	-172.889	-171.523	-171.945	-170.545
	41	-170.966	-171.441	-171.893	-170.672	-169.957	-170.219	-171.481	-168.951	-171.519	-170.302	-169.09	-172.665	-170.002	-171.621	-173.308	-169.771				41	-172.019	-172.275	-171.081	-173.292	-171.647	-170.922	-171.224	-171.732	-171.331	-172.122	-172.007	-170.902	-175.638	-173.852	-175.814	-177.296				41	-171.1	-173.153	-172.642	-172.269	-172.638	-171.211	-170.808	-170.995
	41.1	-172.596	-170.94	-170.465	-171.443	-170.54	-170.47	-171.375	-169.182	-171.253	-170.764	-169.094	-171.474	-169.619	-172.133	-173.377	-170.619				41.1	-172.35	-172.408	-171.208	-172.924	-172.228	-171.269	-170.342	-172.304	-170.922	-172.368	-171.1	-171.099	-176.196	-173.641	-175.643	-176.904				41.1	-171.574	-172.744	-172.048	-172.838	-172.406	-170.793	-170.204	-171.658
	41.2	-173.508	-171.631	-170.27	-172.053	-171.269	-170.91	-171.006	-168.743	-171.175	-171.159	-169.521	-170.042	-169.61	-172.189	-173.154	-171.068				41.2	-173.027	-172.553	-171.145	-172.295	-172.148	-171.774	-169.919	-172.121	-170.631	-171.726	-170.442	-171.506	-175.339	-173.722	-176.106	-176.777				41.2	-171.724	-172.818	-171.41	-172.493	-172.45	-170.477	-170.657	-172.017
	41.3	-173.241	-172.609	-171.22	-171.775	-171.511	-171.495	-170.519	-167.815	-171.095	-171.399	-169.984	-168.89	-170.003	-171.632	-172.748	-170.922				41.3	-173.355	-172.249	-170.819	-171.626	-171.101	-172.192	-170.319	-171.805	-170.865	-170.57	-170.484	-172.037	-174.123	-173.944	-177.041	-177.01				41.3	-171.552	-172.655	-171.19	-171.154	-172.547	-170.393	-171.782	-172.292
	41.4	-172.443	-172.739	-172.126	-170.754	-170.911	-171.872	-170.558	-167.402	-170.728	-171.537	-170.387	-168.602	-170.411	-170.74	-172.28	-170.593				41.4	-172.888	-171.34	-170.711	-171.156	-169.91	-172.308	-171.059	-171.817	-171.36	-169.443	-171.372	-172.138	-173.501	-174.218	-177.423	-177.411				41.4	-171.074	-172.109	-171.153	-170.027	-172.2	-170.259	-172.602	-172.449
	41.5	-171.921	-172.353	-172.098	-169.974	-170.046	-171.738	-171.444	-167.945	-170.352	-171.439	-170.976	-168.957	-170.583	-170.031	-172.051	-170.652				41.5	-172.044	-170.098	-171.127	-170.884	-169.348	-171.94	-171.485	-172.024	-171.662	-168.876	-172.45	-171.668	-173.246	-174.529	-176.802	-177.648				41.5	-170.486	-171.751	-171.121	-170.163	-171.583	-169.99	-172.438	-172.302
	41.6	-171.973	-172.199	-171.435	-169.867	-169.496	-171.129	-172.235	-168.756	-170.487	-171.038	-171.771	-169.012	-170.7	-169.998	-172.126	-171.083				41.6	-171.535	-169.432	-171.566	-170.533	-169.35	-171.276	-171.641	-172.223	-171.593	-169.102	-172.869	-171.209	-172.838	-174.663	-176.053	-177.65				41.6	-170.39	-171.796	-171.227	-171.131	-171.543	-170.114	-171.608	-171.943
	41.7	-172.435	-172.375	-171.265	-169.964	-169.385	-170.685	-171.939	-168.869	-171.09	-170.531	-172.311	-168.795	-170.911	-170.651	-172.034	-171.203				41.7	-171.547	-169.776	-171.508	-170.06	-169.684	-170.846	-171.594	-172.506	-171.322	-169.863	-172.523	-171.049	-172.379	-174.365	-175.911	-177.4				41.7	-170.855	-172.09	-171.502	-171.798	-172.387	-170.835	-170.749	-171.618
	41.8	-172.877	-172.653	-172.172	-170.106	-169.811	-170.817	-171.35	-168.469	-171.387	-170.028	-172.337	-169.128	-171.361	-171.47	-171.491	-170.64				41.8	-171.681	-170.342	-171.311	-169.774	-170.22	-170.848	-171.107	-172.842	-171.194	-170.278	-172.152	-170.699	-172.106	-173.798	-176.078	-176.964				41.8	-171.137	-172.596	-171.95	-171.67	-173.509	-171.595	-170.454	-171.645
	41.9	-172.864	-172.615	-173.43	-170.402	-170.581	-170.817	-171.791	-168.51	-170.783	-169.753	-171.954	-170.023	-171.941	-171.878	-170.975	-169.841				41.9	-171.456	-170.294	-171.516	-170.031	-170.666	-171.095	-170.437	-173	-171.281	-169.813	-172.222	-170.313	-171.938	-173.417	-176.058	-176.616				41.9	-170.925	-173.133	-172.518	-171.159	-174.282	-172.022	-171.266	-171.855
	42	-172.553	-172.027	-173.981	-170.604	-171.357	-170.121	-173.158	-169.158	-169.956	-169.988	-171.183	-170.687	-171.998	-171.376	-171.263	-169.495				42	-171.176	-169.77	-172.03	-170.785	-170.675	-171.614	-170.17	-172.92	-171.424	-169.267	-172.277	-170.597	-171.741	-173.268	-175.935	-176.646				42	-170.727	-173.328	-173.124	-170.99	-174.482	-172.309	-172.607	-171.622
	42.1	-172.421	-171.303	-173.672	-170.619	-171.802	-169.372	-174.485	-169.82	-169.803	-170.487	-170.117	-170.503	-171.491	-170.244	-172.13	-169.708				42.1	-171.663	-169.503	-172.125	-171.567	-170.286	-172.361	-170.433	-172.598	-171.586	-169.67	-172.057	-171.297	-171.488	-173.159	-176.06	-176.956				42.1	-170.917	-173.038	-173.664	-171.535	-174.227	-172.537	-173.223	-171.032
	42.2	-172.552	-170.82	-172.906	-170.835	-171.504	-169.117	-174.968	-169.984	-169.952	-170.93	-169.152	-169.835	-171.196	-169.606	-172.421	-169.698				42.2	-172.84	-169.692	-171.353	-172.203	-169.989	-172.987	-170.743	-171.855	-171.841	-170.757	-171.797	-171.508	-171.335	-173.405	-176.427	-177.238				42.2	-171.387	-172.571	-173.774	-172.524	-173.716	-172.591	-172.788	-170.933
	42.3	-172.739	-170.484	-171.875	-171.571	-170.665	-169.169	-174.328	-169.773	-169.821	-171.357	-168.588	-169.543	-171.298	-170.057	-171.704	-168.999				42.3	-173.757	-169.962	-170.3	-172.813	-170.201	-173.143	-170.426	-171.011	-172.028	-171.524	-171.554	-171.06	-171.546	-174.287	-176.694	-177.491				42.3	-171.761	-172.444	-173.302	-173.339	-172.999	-172.548	-171.894	-171.556
	42.4	-172.814	-170.419	-170.886	-172.504	-169.986	-169.39	-172.97	-169.766	-169.791	-171.547	-168.501	-169.856	-171.386	-170.997	-170.929	-168.295				42.4	-173.668	-170.125	-169.936	-173.224	-170.801	-172.895	-169.628	-170.775	-171.728	-171.719	-171.331	-170.577	-172.239	-175.305	-176.51	-177.644				42.4	-171.732	-172.522	-172.75	-173.719	-172.304	-172.431	-171.294	-172.113
	42.5	-172.71	-170.766	-170.411	-172.811	-169.81	-169.858	-171.648	-170.2	-170.1	-171.105	-168.766	-170.459	-171.451	-171.568	-171.121	-168.34				42.5	-172.873	-170.218	-170.41	-173.385	-171.348	-172.784	-169.231	-171.126	-170.862	-171.802	-171.21	-170.56	-173.221	-175.777	-175.907	-177.359				42.5	-171.607	-172.129	-172.699	-173.655	-171.934	-172.134	-171.378	-172.217
	42.6	-172.404	-170.986	-170.655	-172.177	-169.892	-170.334	-171.009	-170.755	-170.117	-170.005	-169.075	-170.856	-171.717	-171.557	-171.879	-168.967				42.6	-172.331	-170.279	-171.209	-173.691	-171.586	-172.961	-169.628	-171.471	-169.922	-171.792	-171.374	-170.882	-174.173	-175.482	-175.395	-176.613				42.6	-171.818	-171.411	-173.108	-173.056	-171.873	-171.873	-172.073	-172.342
	42.7	-171.921	-170.639	-171.414	-171.237	-169.783	-170.274	-171.054	-170.925	-169.948	-168.85	-169.527	-170.573	-171.914	-171.136	-172.186	-169.5				42.7	-172.337	-170.48	-171.71	-174.028	-171.525	-173.016	-170.326	-171.45	-169.475	-171.428	-172.145	-171.08	-174.654	-174.747	-175.401	-175.936				42.7	-172.334	-171.343	-173.383	-172.018	-172.058	-172.127	-173.02	-172.729
	42.8	-171.375	-169.945	-172.296	-170.621	-169.734	-169.558	-171.152	-170.656	-170.447	-168.443	-170.412	-169.771	-171.906	-170.68	-172.175	-169.614				42.8	-172.494	-170.854	-171.434	-173.666	-171.353	-172.741	-170.601	-171.105	-169.856	-170.838	-173.265	-170.997	-174.392	-174.275	-175.645	-175.851				42.8	-172.96	-172.195	-173.141	-170.938	-172.397	-173.08	-173.714	-173.096
	42.9	-170.934	-169.286	-172.794	-170.262	-170.375	-168.83	-171.091	-170.622	-171.204	-168.948	-171.282	-169.107	-172.067	-170.71	-172.439	-169.449				42.9	-172.61	-171.001	-170.775	-172.657	-171.184	-172.287	-170.397	-170.942	-170.926	-170.256	-173.67	-170.812	-174.037	-174.448	-175.459	-176.315				42.9	-173.369	-173.025	-172.788	-170.148	-172.711	-174.085	-173.78	-173.243
	43	-170.87	-169.238	-172.493	-169.925	-171.376	-168.878	-171.127	-171.237	-171.28	-169.914	-171.442	-169.055	-172.23	-171.223	-172.706	-169.242				43	-172.619	-170.71	-170.583	-171.614	-170.967	-171.832	-170.305	-171.38	-172.092	-169.94	-172.879	-170.597	-174.291	-174.936	-175.087	-176.927				43	-173.133	-173.024	-172.772	-169.847	-172.912	-173.913	-173.298	-173.278
	43.1	-171.46	-170.177	-171.723	-169.726	-172.068	-169.573	-171.355	-171.772	-170.841	-170.755	-171.034	-169.54	-171.776	-171.466	-172.523	-169.36				43.1	-172.224	-170.275	-170.887	-170.636	-170.776	-171.421	-170.701	-171.852	-172.891	-170.145	-171.648	-170.575	-174.621	-175.19	-175.378	-177.507				43.1	-172.326	-172.399	-172.874	-170.173	-172.802	-172.28	-172.791	-173.317
	43.2	-172.411	-171.648	-171.357	-169.85	-172.485	-170.156	-171.799	-171.41	-170.384	-171.033	-170.877	-170.142	-170.863	-170.944	-172.12	-170.019				43.2	-171.445	-169.795	-171.208	-169.893	-170.77	-171.033	-171.625	-171.544	-173.278	-170.719	-170.871	-170.997	-174.314	-174.97	-176.221	-177.768				43.2	-171.566	-171.862	-172.785	-171.089	-172.517	-170.554	-172.527	-173.198
	43.3	-173.086	-172.889	-171.664	-170.216	-172.901	-170.372	-172.287	-170.498	-169.974	-170.828	-171.32	-170.566	-170.492	-170.173	-171.992	-170.861				43.3	-170.947	-169.261	-171.202	-169.838	-171.101	-170.535	-172.705	-170.617	-173.357	-171.415	-170.727	-171.619	-173.671	-174.424	-176.77	-177.429				43.3	-171.245	-171.955	-172.651	-172.093	-172.561	-170.025	-172.266	-172.981
	43.4	-173.145	-173.41	-171.98	-170.464	-173.022	-170.546	-172.425	-169.668	-169.797	-170.644	-171.88	-170.723	-171.132	-169.748	-172.304	-171.507				43.4	-171.034	-169.161	-170.903	-170.452	-171.995	-169.917	-173.134	-169.844	-173.032	-172.045	-170.927	-172.068	-173.202	-173.941	-176.569	-176.848				43.4	-171.13	-172.539	-172.723	-172.695	-172.896	-170.611	-171.86	-173.15
	43.5	-172.611	-173.069	-171.689	-170.505	-172.466	-170.972	-172.107	-168.994	-170.284	-170.959	-172.206	-170.534	-171.93	-169.644	-172.805	-171.976				43.5	-171.281	-170.108	-170.644	-171.12	-173.112	-169.582	-172.602	-169.671	-172.351	-172.318	-171.315	-171.94	-172.98	-173.922	-176.046	-176.716				43.5	-170.92	-172.957	-172.847	-173.066	-173.046	-171.446	-171.332	-173.626
	43.6	-171.989	-172.334	-170.979	-170.83	-171.656	-171.623	-171.419	-168.834	-171.2	-171.608	-172.332	-169.991	-171.792	-169.91	-173.194	-172.277				43.6	-171.422	-171.872	-170.562	-171.237	-173.444	-169.872	-171.701	-169.979	-171.85	-172.041	-171.903	-171.078	-172.867	-174.231	-175.983	-177.139				43.6	-170.543	-172.768	-172.706	-173.358	-172.853	-171.72	-170.959	-173.653
	43.7	-172.013	-171.795	-170.484	-171.54	-171.079	-172.134	-170.516	-169.385	-171.772	-171.681	-172.1	-169.343	-170.861	-170.827	-173.24	-172.191				43.7	-171.644	-173.327	-170.575	-170.616	-172.554	-170.702	-171.08	-170.288	-171.935	-171.316	-172.437	-170.224	-172.657	-174.218	-176.151	-177.5				43.7	-170.343	-172.16	-172.472	-173.13	-172.553	-171.263	-171.132	-172.972
	43.8	-172.797	-171.406	-170.648	-171.925	-170.686	-172.307	-170.279	-169.962	-171.825	-170.899	-171.226	-168.978	-170.392	-172.097	-172.762	-171.715				43.8	-171.915	-173.704	-170.606	-169.569	-171.247	-171.792	-170.726	-170.33	-172.551	-170.592	-172.731	-170.237	-172.398	-173.689	-175.795	-177.357				43.8	-170.944	-171.523	-172.668	-172.317	-172.509	-170.604	-171.526	-172.064
	43.9	-173.628	-170.967	-171.539	-171.886	-170.435	-172.537	-171.217	-170.047	-171.587	-170.236	-169.836	-168.911	-170.818	-172.62	-171.973	-171.31				43.9	-171.881	-173.294	-170.448	-168.719	-170.596	-172.693	-170.382	-170.259	-173.179	-170.247	-172.924	-170.783	-172.539	-173.258	-174.995	-177.106				43.9	-172.168	-171.044	-173.241	-171.686	-172.854	-170.312	-171.611	-171.455
	44	-173.522	-170.539	-172.639	-172.112	-170.522	-172.991	-172.369	-169.879	-171.164	-170.401	-168.443	-169.004	-171.215	-171.938	-171.501	-171.22				44	-171.44	-172.672	-169.998	-168.65	-170.772	-173.002	-170.064	-170.493	-173.002	-170.161	-172.894	-171.081	-173.16	-173.283	-174.419	-177.229				44	-173.047	-170.985	-173.561	-171.68	-173.235	-170.611	-171.59	-171.237
	44.1	-172.425	-169.992	-173.277	-172.444	-171.017	-173.138	-172.828	-169.931	-170.787	-170.805	-167.614	-169.449	-170.923	-171.167	-171.621	-171.119				44.1	-171.006	-172.06	-169.711	-169.38	-170.884	-172.85	-169.747	-171.22	-172.018	-170.195	-172.433	-171.19	-173.816	-173.481	-174.405	-177.524				44.1	-173.046	-171.422	-173.62	-171.977	-173.271	-171.417	-171.687	-171.143
	44.2	-171.183	-169.435	-173.257	-172.14	-171.537	-172.753	-172.604	-170.365	-170.796	-170.905	-167.955	-170.21	-170.47	-171.185	-172.126	-170.75				44.2	-170.971	-171.513	-170.285	-170.191	-170.42	-172.674	-169.645	-171.991	-170.904	-170.549	-171.906	-171.451	-174.147	-173.824	-174.717	-177.679				44.2	-172.525	-171.956	-173.994	-172.192	-173.237	-172.147	-171.675	-170.916
	44.3	-170.331	-169.423	-172.815	-171.499	-171.712	-172.094	-171.941	-170.74	-171.174	-171.033	-169.299	-170.622	-170.674	-171.473	-172.781	-170.236				44.3	-171.212	-170.949	-171.616	-170.542	-170.022	-172.743	-170.388	-172.389	-169.932	-171.219	-171.761	-171.784	-173.994	-174.31	-175.036	-177.502				44.3	-171.992	-172.131	-174.592	-172.126	-173.329	-172.14	-171.569	-170.488
	44.4	-170.1	-170.126	-172.509	-171.321	-171.753	-171.366	-171.079	-170.569	-171.399	-171.148	-170.743	-170.161	-171.255	-171.421	-173.379	-169.864				44.4	-171.58	-170.341	-172.875	-170.852	-170.283	-172.776	-171.777	-172.521	-169.282	-171.881	-171.682	-171.954	-173.616	-174.405	-175.338	-176.861				44.4	-171.651	-172.044	-174.968	-171.763	-173.041	-171.497	-171.664	-170.193
	44.5	-170.727	-171.206	-172.603	-171.482	-171.906	-170.953	-170.451	-170.04	-171.195	-170.676	-171.724	-169.216	-171.309	-171.033	-173.619	-169.765				44.5	-172.106	-169.945	-173.61	-171.552	-170.958	-172.349	-172.465	-172.25	-169.327	-172.179	-171.412	-171.865	-173.428	-173.959	-175.729	-176.328				44.5	-171.578	-172.313	-175.069	-171.481	-172.481	-170.878	-172.046	-170.342
	44.6	-171.63	-172.235	-172.649	-171.326	-171.971	-171.025	-170.428	-169.587	-171.022	-169.859	-171.97	-168.602	-170.857	-170.563	-173.436	-169.504				44.6	-172.516	-169.879	-173.811	-172.211	-171.131	-171.78	-171.868	-171.32	-169.893	-171.827	-171.519	-171.805	-173.302	-173.56	-176.092	-176.869				44.6	-171.596	-172.912	-174.74	-171.789	-172.419	-170.725	-172.494	-170.675
	44.7	-171.738	-172.773	-172.62	-170.789	-172.111	-171.02	-171.01	-169.324	-171.175	-169.619	-171.398	-168.657	-170.327	-170.404	-172.966	-168.581				44.7	-172.556	-170.059	-173.47	-172.333	-170.224	-171.674	-170.842	-170.332	-170.355	-171.228	-172.255	-171.928	-173.119	-173.4	-176.049	-178.311				44.7	-171.429	-172.936	-173.779	-172.48	-172.87	-170.995	-172.847	-170.96
	44.8	-171.114	-172.454	-173.204	-170.477	-172.807	-170.554	-172.179	-169.06	-171.226	-170.252	-170.68	-169.132	-169.854	-170.653	-172.01	-167.557				44.8	-172.278	-170.616	-172.741	-171.901	-169.091	-171.849	-170.181	-170.4	-170.687	-171.232	-172.925	-171.832	-173.175	-173.281	-175.552	-179.218				44.8	-171.055	-172.279	-172.772	-172.815	-173.188	-171.266	-172.964	-171.499
	44.9	-170.704	-171.317	-174.172	-170.674	-173.704	-169.938	-173.569	-168.521	-170.902	-171.076	-170.715	-169.798	-169.762	-170.863	-170.583	-167.393				44.9	-171.758	-171.422	-172.061	-171.316	-168.92	-171.74	-170.177	-171.652	-171.168	-171.677	-172.818	-171.329	-173.653	-173.233	-175.108	-178.891				44.9	-170.67	-172.054	-172.711	-172.725	-173.128	-171.132	-172.688	-172.347
	45	-170.902	-170.275	-174.187	-170.811	-173.892	-169.417	-174.28	-167.831	-170.666	-171.318	-171.359	-170.59	-170.199	-170.843	-169.42	-168.115				45	-171.422	-171.832	-171.784	-171.116	-169.466	-171.427	-170.753	-172.792	-171.636	-171.708	-172.054	-170.861	-174.286	-173.13	-175.168	-178.175				45	-170.535	-172.503	-173.567	-172.72	-172.888	-170.692	-172.307	-173.132
	45.1	-171.519	-170.345	-172.979	-170.589	-173.13	-169.096	-173.75	-167.379	-170.873	-170.767	-171.774	-171.165	-170.768	-170.76	-169.172	-168.923				45.1	-171.878	-171.382	-171.815	-171.235	-169.893	-171.498	-171.226	-172.66	-172.03	-171.405	-171.367	-170.816	-174.443	-173.079	-175.684	-177.853				45.1	-170.747	-172.759	-174.367	-172.879	-172.577	-170.388	-172.294	-173.576
	45.2	-172.19	-171.224	-171.684	-170.626	-172.185	-169.172	-172.214	-167.387	-171.058	-170.036	-171.721	-171.193	-171.253	-170.362	-169.825	-169.214				45.2	-173.018	-170.47	-171.891	-171.305	-170.065	-172.14	-171.082	-171.725	-172.448	-171.475	-171.161	-170.821	-174.05	-173.579	-176.282	-177.8				45.2	-171.135	-172.464	-174.537	-173.019	-172.263	-170.471	-172.643	-173.503
	45.3	-172.571	-171.948	-171.134	-171.1	-171.846	-169.517	-170.317	-167.764	-170.802	-169.94	-171.528	-170.548	-171.653	-169.74	-170.922	-168.91				45.3	-174.086	-169.857	-171.838	-171.198	-170.207	-172.873	-170.773	-171.095	-172.677	-171.828	-171.23	-170.533	-173.949	-174.42	-176.561	-177.805				45.3	-171.525	-171.836	-173.987	-173.03	-172.081	-170.912	-173.019	-173.183
	45.4	-172.89	-172.22	-171.369	-171.175	-171.9	-169.723	-168.793	-168.122	-170.381	-170.327	-171.208	-169.396	-171.726	-169.676	-171.76	-168.365				45.4	-174.435	-169.784	-171.681	-170.988	-170.406	-173.011	-170.842	-171.071	-172.625	-171.802	-171.295	-170.553	-174.334	-174.705	-176.433	-177.877				45.4	-171.969	-171.208	-173.03	-172.805	-172.168	-171.427	-173.217	-173.145
	45.5	-173.443	-171.965	-172.173	-170.418	-171.745	-169.73	-168.214	-168.337	-170.228	-170.425	-170.678	-168.519	-171.452	-170.092	-171.877	-168.318				45.5	-173.868	-170.114	-171.697	-170.905	-170.691	-172.395	-171.098	-171.34	-172.435	-171.252	-171.511	-171.272	-174.271	-174.057	-176.151	-177.978				45.5	-172.201	-170.967	-172.431	-172.265	-172.301	-171.585	-173.161	-173.412
	45.6	-173.804	-171.096	-173.083	-169.536	-171.432	-169.776	-168.644	-168.507	-170.598	-170.175	-170.528	-168.595	-171.355	-170.425	-171.576	-169.107				45.6	-172.784	-170.58	-171.869	-170.808	-171.037	-171.416	-171.36	-171.539	-172.247	-170.602	-172.087	-172.045	-173.637	-173.295	-175.979	-177.894				45.6	-171.781	-171.166	-172.446	-171.752	-171.966	-171.294	-172.736	-173.68
	45.7	-173.54	-170.225	-173.413	-169.38	-171.148	-170.155	-169.646	-168.713	-171.247	-170.001	-171.021	-169.461	-171.945	-170.835	-171.498	-170.109				45.7	-171.882	-170.804	-171.726	-170.446	-171.252	-170.632	-171.698	-171.39	-172.233	-170.19	-172.847	-172.173	-173.321	-173.46	-176.012	-177.437				45.7	-171.13	-171.359	-172.535	-171.585	-171.45	-170.748	-172.233	-173.819
	45.8	-173.075	-169.935	-172.982	-170.152	-170.808	-171.305	-170.939	-169.21	-171.436	-169.943	-171.277	-170.482	-173.119	-171.13	-171.844	-170.63				45.8	-171.456	-170.836	-171.163	-170.408	-171.183	-170.878	-171.888	-171.03	-172.208	-170.133	-173.416	-171.715	-173.391	-174.238	-176.013	-176.997				45.8	-171.031	-171.298	-172.652	-171.451	-171.618	-170.249	-172.098	-173.648
	45.9	-173.036	-169.963	-172.507	-171.473	-170.54	-172.893	-172.289	-169.944	-171.008	-169.974	-170.41	-171.172	-174.189	-170.832	-172.097	-170.54				45.9	-171.313	-170.975	-170.79	-171.342	-171.019	-172.306	-171.962	-171.152	-171.765	-170.558	-173.496	-171.16	-173.364	-174.513	-175.762	-176.978				45.9	-171.467	-171.423	-173.333	-171.238	-172.31	-170.288	-172.108	-172.968
	46	-173.16	-169.825	-172.547	-172.629	-170.611	-173.61	-173.143	-170.346	-170.453	-170.36	-168.749	-171.051	-174.258	-170.775	-171.728	-170.319				46	-171.103	-171.022	-170.918	-172.557	-170.993	-173.76	-172.268	-172.001	-170.901	-171.349	-173.05	-170.692	-173.4	-174.15	-175.495	-177.142				46	-171.965	-172.133	-174.489	-171.321	-172.631	-170.856	-171.913	-172.259
	46.1	-172.886	-169.695	-172.783	-172.979	-170.694	-172.886	-173.31	-170.237	-169.822	-171.2	-167.517	-170.021	-173.144	-171.594	-171.129	-170.547				46.1	-170.798	-170.658	-170.841	-172.823	-170.917	-174.212	-172.698	-172.794	-169.972	-172.175	-172.264	-170.344	-173.599	-173.833	-175.517	-177.217				46.1	-172.259	-172.993	-175.374	-171.695	-172.425	-171.313	-171.758	-172.168
	46.2	-172.411	-170.11	-172.939	-172.417	-170.46	-171.543	-173.074	-169.788	-169.151	-172.053	-167.699	-168.878	-171.888	-172.4	-170.999	-171.075				46.2	-170.757	-170.178	-170.129	-172.272	-170.763	-173.696	-172.841	-172.767	-169.432	-172.772	-171.648	-170.501	-173.528	-173.86	-175.916	-177.27				46.2	-172.299	-173.445	-175.589	-172.107	-172.257	-171.431	-171.936	-172.707
	46.3	-172.332	-170.858	-173.113	-171.473	-170.297	-170.555	-172.524	-169.067	-168.963	-172.479	-169.277	-168.448	-171.541	-172.434	-171.435	-170.999				46.3	-171.162	-170.023	-169.653	-171.917	-170.671	-172.709	-172.289	-171.978	-169.534	-172.969	-171.852	-171.168	-173.176	-174.021	-176.503	-177.521				46.3	-172.235	-173.338	-175.04	-172.38	-172.363	-171.472	-172.336	-173.598
	46.4	-172.942	-171.347	-173.217	-171.066	-170.64	-170.122	-171.619	-168.438	-169.242	-172.491	-170.909	-168.63	-172.099	-171.842	-171.929	-170.176				46.4	-171.574	-170.009	-170.14	-171.979	-170.495	-171.794	-171.088	-170.865	-170.093	-172.97	-172.822	-171.713	-173.252	-174.074	-176.682	-178.058				46.4	-172.29	-172.811	-173.906	-172.24	-172.395	-171.514	-172.74	-174.404
	46.5	-173.847	-171.541	-173.16	-171.675	-171.352	-169.841	-170.373	-168.331	-169.634	-172.146	-171.253	-168.769	-172.916	-171.115	-172.005	-169.84				46.5	-171.47	-169.908	-171.176	-172.244	-170.262	-171.43	-169.942	-170.061	-170.687	-172.929	-173.801	-171.818	-173.999	-173.981	-176.435	-178.293				46.5	-172.341	-172.4	-172.948	-171.736	-172.097	-171.296	-172.982	-174.583
	46.6	-174.252	-171.587	-172.979	-172.609	-171.763	-169.654	-169.213	-168.687	-170.159	-171.331	-170.766	-168.711	-173.083	-170.731	-171.646	-170.687				46.6	-171.028	-169.915	-172.065	-172.669	-170.304	-171.761	-169.38	-170.179	-170.978	-172.409	-174.204	-171.672	-174.666	-173.954	-176.626	-177.442				46.6	-172.174	-172.427	-172.593	-171.22	-171.648	-170.702	-172.989	-174.146
	46.7	-173.752	-171.656	-172.62	-172.773	-171.571	-169.958	-168.769	-169.25	-170.357	-170.267	-170.644	-168.747	-172.123	-170.977	-171.161	-171.832				46.7	-170.913	-170.185	-172.172	-172.889	-170.617	-172.407	-169.547	-171.105	-170.985	-171.693	-173.884	-171.395	-174.769	-173.986	-177.515	-176.095				46.7	-171.992	-172.426	-172.604	-171.033	-171.25	-170.171	-172.894	-173.62
	46.8	-172.704	-171.925	-172.271	-171.872	-171.359	-170.641	-169.012	-169.683	-169.901	-169.634	-170.916	-169.042	-170.853	-171.718	-170.631	-172.039				46.8	-171.433	-170.527	-171.352	-172.298	-170.681	-172.772	-170.38	-172.317	-171.082	-171.781	-172.944	-171.019	-174.64	-173.773	-178.244	-175.673				46.8	-172.073	-171.944	-172.859	-171.518	-171.051	-170.483	-172.812	-173.564
	46.9	-171.942	-171.835	-172.318	-170.497	-171.358	-171.075	-169.599	-169.6	-169.476	-169.809	-171.138	-169.659	-170.563	-172.203	-169.987	-171.117				46.9	-172.061	-170.394	-170.463	-171.097	-170.338	-172.658	-171.499	-173.28	-171.441	-172.476	-172.096	-170.626	-174.477	-173.448	-178.078	-176.324				46.9	-172.218	-171.303	-173.343	-172.351	-171.274	-171.689	-172.467	-173.884
	47	-172.068	-170.98	-172.628	-169.501	-171.258	-171.142	-170.229	-169.028	-169.593	-170.178	-171.285	-170.291	-171.262	-172.047	-169.46	-169.97				47	-172.034	-169.59	-170.501	-170.374	-170.039	-172.361	-172.337	-173.35	-171.745	-172.741	-172.275	-170.227	-174.147	-173.597	-177.277	-177.045				47	-172.063	-171.078	-173.832	-172.74	-171.893	-172.657	-171.494	-173.674
	47.1	-172.691	-170.295	-172.856	-169.424	-171.322	-171.215	-170.454	-168.411	-170.122	-170.043	-171.295	-170.456	-171.794	-171.877	-169.262	-169.52				47.1	-171.502	-168.909	-171.317	-170.707	-170.096	-172.021	-172.449	-172.576	-171.674	-172.286	-173.205	-170.072	-173.729	-174.293	-176.642	-177.241				47.1	-171.654	-171.329	-174.102	-172.649	-172.343	-172.552	-170.304	-172.721
	47.2	-173.056	-170.659	-173.024	-170.209	-171.752	-171.293	-170.279	-168.117	-170.708	-169.763	-171.295	-170.413	-171.595	-172.175	-169.507	-169.662				47.2	-171.38	-168.955	-171.835	-171.348	-170.215	-171.709	-172.095	-171.793	-171.366	-171.521	-173.944	-170.295	-173.281	-174.757	-176.65	-177.185				47.2	-171.309	-171.576	-174.118	-172.499	-172.107	-171.837	-169.739	-172.146
	47.3	-173.099	-171.556	-173.188	-171.443	-172.245	-171.243	-170.262	-168.251	-171.213	-169.809	-171.653	-170.749	-171.311	-172.779	-170.306	-169.831				47.3	-171.887	-169.257	-171.62	-171.207	-169.952	-171.658	-171.859	-171.305	-171.097	-170.938	-174.459	-170.646	-172.918	-174.48	-176.92	-177.534				47.3	-171.045	-171.426	-173.802	-172.269	-171.825	-171.251	-169.945	-172.582
	47.4	-172.93	-172.051	-173.271	-172.446	-172.812	-171.114	-170.768	-168.5	-171.799	-169.707	-172.126	-171.106	-171.698	-173.335	-171.411	-169.962				47.4	-172.094	-169.39	-171.243	-170.441	-169.539	-171.83	-171.707	-170.82	-170.987	-170.803	-174.942	-171.205	-173.02	-174.012	-176.742	-178.287				47.4	-170.593	-171.047	-173.109	-171.959	-172.409	-171.147	-170.326	-173.266
	47.5	-172.58	-171.717	-173.27	-172.356	-173.279	-171.039	-171.62	-168.462	-172.152	-169.211	-172.164	-170.686	-172.467	-173.383	-172.03	-170.025				47.5	-171.325	-169.464	-171.268	-170.106	-169.688	-172.029	-171.45	-170.404	-171.086	-171.118	-174.967	-171.893	-173.64	-174.263	-176.356	-178.648				47.5	-170.071	-170.811	-172.572	-171.931	-173.488	-171.465	-170.487	-173.479
	47.6	-172.468	-170.665	-173.108	-171.227	-172.921	-171.558	-172.533	-168.306	-171.939	-168.954	-171.827	-169.796	-172.81	-172.716	-171.789	-169.959				47.6	-170.142	-169.402	-171.654	-170.313	-170.321	-172.224	-171.168	-170.465	-171.296	-171.704	-174.195	-171.993	-174.341	-174.998	-176.477	-178.161				47.6	-169.932	-170.843	-172.772	-172.129	-174.061	-171.584	-170.607	-173.327
	47.7	-172.858	-169.594	-172.617	-170.214	-172.062	-172.68	-173.284	-168.534	-171.676	-169.361	-171.644	-169.256	-172.643	-171.841	-171.263	-169.998				47.7	-169.573	-169.325	-171.888	-170.517	-170.609	-172.312	-170.938	-171.29	-171.604	-172.425	-172.969	-171.224	-174.774	-175.079	-177.045	-176.974				47.7	-170.142	-171.056	-173.51	-171.898	-173.77	-171.104	-170.848	-172.997
	47.8	-173.19	-169.147	-172.176	-169.959	-171.889	-173.295	-173.43	-169.097	-171.733	-170.197	-171.802	-169.05	-172.252	-171.566	-170.953	-170.297				47.8	-169.937	-169.548	-171.721	-170.74	-170.446	-172.04	-170.916	-172.578	-171.914	-173.156	-171.979	-170.332	-174.818	-174.36	-177.452	-175.612				47.8	-170.179	-171.359	-174.186	-171.094	-173.049	-170.571	-171.071	-172.51
	47.9	-172.948	-169.226	-172.238	-170.091	-172.177	-172.871	-172.619	-169.42	-171.768	-170.911	-172.084	-168.889	-171.685	-171.946	-170.868	-170.617				47.9	-170.769	-170.038	-171.438	-171.061	-170.322	-171.316	-171.3	-173.423	-171.665	-173.569	-171.528	-170.165	-174.489	-173.757	-177.423	-174.878				47.9	-169.945	-171.754	-174.468	-170.555	-172.486	-170.539	-171.297	-171.938
	48	-172.346	-169.438	-172.25	-170.259	-171.732	-171.883	-171.149	-169.311	-171.616	-171.071	-172.559	-169.114	-171.068	-172.412	-171.16	-170.687				48	-171.418	-170.621	-171.093	-171.39	-170.173	-170.404	-172.06	-173.253	-170.874	-173.613	-171.294	-170.597	-174.16	-173.83	-177.345	-175.098				48	-169.942	-172.109	-174.384	-170.891	-172.345	-170.824	-171.755	-171.243
	48.1	-171.762	-169.545	-171.712	-170.6	-170.473	-171.013	-170.075	-169.11	-171.516	-171.019	-173.273	-169.912	-170.716	-172.513	-171.677	-170.748				48.1	-171.276	-171.003	-170.502	-171.682	-169.955	-169.725	-172.791	-172.458	-170.474	-173.64	-171.079	-170.845	-174.219	-174.17	-177.287	-176.024				48.1	-170.536	-172.149	-174.202	-171.667	-172.707	-171.131	-172.367	-170.507
	48.2	-171.45	-169.612	-171.259	-171.061	-169.56	-170.827	-170.259	-168.979	-171.488	-171.291	-173.489	-170.714	-170.783	-172.203	-171.674	-171.099				48.2	-170.334	-170.751	-169.778	-171.779	-170.108	-169.583	-172.941	-171.828	-170.662	-173.656	-171.19	-170.557	-174.289	-174.158	-176.691	-177.158				48.2	-171.471	-171.824	-174.029	-172.34	-173.036	-171.345	-172.687	-170.306
	48.3	-171.398	-169.863	-171.579	-171.151	-169.716	-171.24	-171.269	-168.968	-171.202	-171.417	-172.663	-171.04	-171.189	-172.129	-171.135	-171.657				48.3	-169.655	-169.845	-169.32	-171.777	-170.352	-169.977	-172.475	-171.837	-170.625	-173.474	-171.682	-170.398	-173.673	-173.841	-175.745	-177.848				48.3	-172.166	-171.612	-173.826	-172.771	-172.469	-171.538	-172.185	-170.929
	48.4	-171.281	-170.19	-172.384	-170.964	-170.478	-171.556	-172.071	-169.499	-170.501	-170.959	-171.53	-170.937	-171.957	-172.543	-171.026	-172.246				48.4	-170.046	-168.841	-169.558	-171.964	-170.21	-170.473	-172.029	-172.375	-170.14	-173.287	-172.118	-171.19	-172.686	-173.606	-175.348	-177.917				48.4	-172.33	-171.997	-173.789	-172.858	-171.405	-171.738	-170.953	-171.757
	48.5	-171.021	-170.352	-172.835	-171.231	-171.233	-171.285	-172.27	-170.645	-169.822	-170.725	-170.962	-170.709	-172.951	-172.738	-171.471	-172.565				48.5	-170.969	-168.462	-170.333	-172.342	-170.168	-170.592	-172.166	-172.758	-169.692	-173.421	-172.166	-172.653	-172.235	-173.524	-175.944	-177.876				48.5	-172.106	-172.655	-174.163	-172.626	-171.107	-171.6	-169.844	-172.121
	48.6	-171.006	-170.483	-172.932	-172.015	-171.674	-170.625	-172.284	-171.495	-169.753	-171.213	-170.925	-170.658	-173.583	-172.46	-171.464	-172.372				48.6	-171.535	-168.949	-170.907	-172.706	-170.432	-170.47	-172.544	-172.605	-169.438	-173.546	-171.915	-173.547	-172.395	-173.448	-177.254	-177.966				48.6	-171.618	-172.821	-174.828	-172.274	-171.688	-171.151	-169.373	-172.234
	48.7	-171.491	-170.633	-173.126	-172.525	-171.493	-170.307	-172.475	-171.474	-170.382	-171.702	-171.077	-170.69	-173.423	-172.057	-170.821	-172.031				48.7	-171.573	-169.728	-171.114	-172.76	-170.654	-170.575	-172.306	-172.212	-169.244	-173.026	-171.725	-172.976	-172.829	-173.279	-178.411	-177.698				48.7	-171.081	-172.099	-175.107	-172.104	-172.09	-171.058	-169.58	-172.907
	48.8	-172.169	-170.548	-173.153	-172.157	-170.892	-170.56	-172.406	-171.213	-171.332	-171.343	-171.043	-170.512	-172.744	-171.609	-170.531	-171.859				48.8	-171.615	-170.186	-171.198	-172.35	-170.967	-170.666	-171.476	-171.782	-169.147	-172.333	-171.77	-171.499	-173.585	-172.995	-178.507	-176.774				48.8	-170.948	-171.008	-174.563	-172.256	-171.763	-171.426	-170.526	-174.13
	48.9	-172.657	-170.389	-172.848	-171.192	-170.493	-170.785	-171.889	-171.149	-172.203	-170.073	-170.65	-170.291	-171.987	-171.228	-171.026	-171.379				48.9	-172.089	-170.485	-171.047	-171.917	-171.419	-170.266	-170.723	-171.375	-169.2	-172.211	-171.723	-170.543	-174.448	-172.781	-177.562	-175.94				48.9	-171.125	-170.779	-173.623	-172.365	-171.18	-171.66	-171.685	-174.791
	49	-173.069	-170.531	-172.732	-170.587	-170.63	-170.476	-171.677	-170.798	-172.784	-168.634	-170.505	-170.368	-171.432	-171.182	-171.773	-170.703				49	-172.583	-170.831	-170.743	-172.021	-171.621	-169.965	-169.997	-171.365	-169.446	-172.176	-171.335	-170.642	-174.719	-172.77	-176.319	-176.034				49	-171.284	-171.744	-172.796	-172.141	-170.977	-171.393	-172.147	-174.418
	49.1	-173.576	-170.89	-172.872	-170.85	-171.056	-169.903	-172.011	-170.013	-173.033	-167.823	-171.096	-170.313	-171.165	-171.419	-172.105	-170.848				49.1	-172.466	-170.782	-170.786	-172.546	-171.388	-170.526	-169.248	-171.693	-169.87	-171.547	-171.048	-171.114	-174.173	-172.873	-175.276	-176.631				49.1	-171.674	-172.531	-172.363	-171.719	-171.4	-170.798	-171.828	-173.754
	49.2	-173.87	-171.073	-172.694	-171.518	-171.089	-169.951	-172.304	-169.384	-172.924	-167.939	-171.648	-169.467	-170.882	-171.614	-171.788	-171.706				49.2	-171.927	-170.351	-171.129	-173.117	-170.72	-171.521	-169.237	-171.719	-170.308	-170.555	-171.444	-171.201	-173.196	-173.139	-174.67	-176.93				49.2	-172.367	-172.073	-172.683	-171.218	-172.165	-170.474	-171.263	-173.332
	49.3	-173.46	-170.881	-172.149	-172.085	-170.578	-170.858	-172.148	-169.172	-172.495	-168.987	-171.379	-168.025	-170.573	-171.548	-171.303	-172.263				49.3	-171.704	-170.217	-171.192	-173.598	-169.984	-172.285	-170.219	-171.457	-170.686	-169.961	-172.066	-170.852	-172.252	-173.606	-174.49	-177.019				49.3	-172.909	-171.172	-173.541	-170.816	-172.67	-170.929	-170.79	-172.737
	49.4	-172.69	-170.552	-171.653	-172.47	-170.306	-171.69	-171.454	-169.05	-171.75	-170.476	-170.621	-166.91	-170.754	-171.457	-171.193	-172.133				49.4	-171.936	-170.455	-170.828	-173.825	-169.864	-172.549	-171.378	-171.307	-170.948	-170.273	-172.203	-170.507	-171.784	-173.893	-174.516	-177.169				49.4	-172.96	-171.04	-174.256	-170.726	-172.819	-171.77	-170.692	-171.856
	49.5	-172.609	-170.496	-171.394	-172.456	-170.629	-171.78	-170.542	-168.951	-170.909	-171.56	-170.1	-166.853	-171.551	-171.725	-171.41	-171.648				49.5	-172.065	-170.664	-170.32	-173.558	-170.304	-171.968	-171.818	-171.201	-170.933	-171.018	-172.324	-170.424	-172.048	-173.773	-174.767	-177.075				49.5	-172.503	-171.874	-174.504	-170.976	-172.889	-172.222	-170.926	-171.461
	49.6	-173.179	-170.788	-171.348	-171.731	-170.922	-171.478	-170.092	-169.07	-170.537	-171.868	-170.098	-167.935	-172.386	-172.138	-171.888	-171.187				49.6	-171.984	-170.706	-169.896	-172.767	-170.604	-170.636	-171.582	-171.018	-170.526	-171.468	-172.935	-170.802	-172.801	-173.428	-175.24	-176.587				49.6	-171.618	-173.042	-174.248	-171.566	-172.802	-172.325	-171.081	-171.789
	49.7	-173.332	-171.313	-171.504	-170.655	-170.789	-171.074	-170.309	-169.194	-170.85	-171.37	-170.374	-169.51	-172.685	-172.145	-172.657	-170.486				49.7	-172.239	-170.572	-169.639	-171.879	-170.513	-169.479	-171.239	-170.765	-170.003	-171.723	-173.444	-171.48	-173.557	-173.136	-175.635	-176.09				49.7	-170.632	-173.566	-173.768	-172.371	-172.398	-172.57	-171.137	-172.174
	49.8	-172.832	-171.96	-171.751	-170.107	-170.643	-170.508	-170.618	-168.906	-171.511	-170.344	-170.764	-170.709	-172.389	-171.803	-173.218	-169.165				49.8	-172.878	-170.325	-169.675	-171.642	-170.29	-169.284	-171.017	-170.767	-169.835	-172.029	-173.457	-171.823	-173.931	-173.154	-175.749	-175.881				49.8	-170.168	-173.087	-173.47	-173.082	-171.962	-172.928	-171.432	-172.306
	49.9	-172.496	-172.232	-171.75	-170.48	-170.882	-170.04	-170.579	-168.429	-172.3	-169.723	-171.322	-171.386	-171.814	-171.639	-173.044	-167.849				49.9	-173.257	-170.062	-170.089	-172.066	-170.199	-169.91	-171.027	-171.572	-170.165	-172.135	-173.373	-171.73	-173.938	-173.442	-175.72	-175.857				49.9	-170.521	-172.431	-173.512	-173.405	-171.972	-172.849	-171.841	-172.571
	50	-173.079	-171.931	-171.332	-171.26	-171.404	-169.959	-170.488	-168.581	-173.096	-170.155	-171.526	-171.865	-171.479	-171.819	-172.127	-167.753				50	-172.968	-169.678	-170.874	-172.283	-170.25	-170.757	-171.36	-172.673	-170.841	-171.97	-173.292	-171.444	-174.118	-173.692	-175.77	-175.574				50	-171.205	-172.424	-173.817	-173.234	-172.5	-172.038	-172.067	-173.016
	50.1	-174.243	-171.79	-170.953	-171.283	-171.961	-170.165	-170.68	-169.621	-173.706	-171.012	-170.774	-171.783	-171.617	-172.179	-170.726	-169.111				50.1	-172.284	-169.155	-172.082	-172.11	-170.423	-171.323	-171.708	-173.014	-171.586	-171.803	-173.028	-170.992	-174.661	-173.701	-175.995	-174.972				50.1	-171.502	-172.707	-173.858	-172.8	-172.983	-171.106	-172.33	-173.277
	50.2	-174.928	-172.06	-171.423	-170.002	-172.451	-170.535	-170.963	-170.695	-173.956	-171.452	-169.754	-170.788	-171.988	-172.615	-169.353	-170.803				50.2	-171.901	-168.923	-173.475	-172.241	-170.823	-171.461	-171.685	-172.506	-172.031	-171.798	-172.76	-170.614	-174.972	-173.491	-176.34	-174.802				50.2	-171.263	-172.542	-173.315	-172.44	-172.96	-170.773	-172.639	-173.423
	50.3	-174.873	-172.086	-172.619	-168.616	-172.763	-170.978	-171.037	-170.914	-173.529	-171.567	-169.508	-169.8	-172.195	-172.867	-168.577	-171.637				50.3	-171.976	-169.202	-174.273	-172.773	-171.23	-171.503	-171.379	-171.737	-171.968	-171.88	-172.626	-170.784	-174.731	-173.331	-176.526	-175.465				50.3	-170.807	-172.09	-172.668	-172.238	-172.474	-170.76	-172.366	-173.629
	50.4	-174.692	-171.936	-173.353	-168.867	-172.408	-171.12	-171.157	-170.489	-172.315	-171.693	-170.028	-169.783	-171.793	-172.552	-168.695	-171.429				50.4	-172.166	-169.682	-174.166	-172.92	-171.291	-171.717	-171.334	-171.163	-171.435	-171.753	-172.48	-171.547	-174.505	-173.452	-176.585	-176.226				50.4	-170.483	-171.848	-172.284	-172.207	-171.739	-170.516	-171.411	-173.832
	50.5	-174.586	-172.365	-173.028	-170.752	-171.214	-170.986	-171.8	-170.131	-171.102	-171.979	-170.743	-170.268	-170.895	-171.813	-169.328	-170.797				50.5	-172.435	-170.066	-173.554	-172.3	-171.064	-172.003	-171.758	-171.111	-170.583	-171.443	-172.396	-172.307	-174.72	-173.857	-176.741	-176.371				50.5	-170.527	-171.687	-172.108	-172.443	-171.24	-170.294	-170.529	-173.892
	50.6	-174.258	-173.279	-172.347	-172.455	-169.982	-171.043	-172.693	-169.774	-170.777	-172.341	-171.295	-170.32	-170.534	-171.301	-169.81	-170.247				50.6	-172.83	-170.216	-172.647	-171.5	-170.661	-172.17	-172.135	-171.505	-169.852	-171.494	-172.46	-172.289	-174.677	-174.54	-176.656	-176.174				50.6	-170.863	-171.387	-172.232	-172.873	-171.234	-170.556	-170.372	-173.585
	50.7	-173.365	-173.835	-172.1	-172.753	-169.512	-171.097	-173.16	-169.129	-171.179	-172.296	-171.483	-169.741	-171.38	-171.325	-170.391	-169.904				50.7	-173.217	-170.338	-171.584	-171.149	-170.089	-172.106	-172.006	-171.841	-169.842	-172.089	-172.456	-171.513	-173.539	-175.067	-176.133	-176.178				50.7	-170.99	-171.407	-172.426	-173.172	-171.318	-170.98	-170.68	-172.925
	50.8	-172.154	-173.496	-172.292	-172.23	-169.679	-170.953	-173.142	-168.542	-171.846	-171.827	-171.331	-169.116	-172.571	-171.68	-171.494	-169.852				50.8	-173.533	-170.741	-170.808	-171.318	-169.838	-171.869	-171.581	-171.926	-170.318	-172.945	-172.262	-171.072	-172.026	-174.919	-175.751	-176.548				50.8	-170.681	-172.002	-172.28	-173.124	-171.338	-170.987	-170.891	-172.575
	50.9	-171.505	-172.318	-172.681	-171.885	-169.946	-170.995	-172.982	-168.529	-172.554	-171.502	-171.106	-169.107	-172.666	-172.051	-172.355	-170.089				50.9	-173.658	-171.264	-170.617	-171.837	-170.334	-171.665	-171.458	-172.074	-170.345	-173.8	-172.057	-171.589	-171.469	-174.396	-176.085	-177.262				50.9	-170.358	-172.495	-172.097	-172.909	-171.398	-170.741	-171.167	-172.852
	51	-171.402	-170.826	-173.092	-171.684	-169.96	-171.221	-172.764	-169.062	-172.689	-171.383	-171.041	-169.701	-171.741	-172.346	-172.152	-170.475				51	-173.358	-171.299	-170.704	-172.452	-171.032	-171.513	-171.828	-172.36	-169.969	-174.242	-172.071	-172.38	-171.856	-174.076	-176.983	-178.112				51	-170.422	-172.189	-172.311	-172.717	-171.479	-170.816	-171.393	-173.196
	51.1	-171.098	-169.917	-173.036	-171.1	-169.725	-171.316	-172.348	-169.457	-171.93	-171.219	-171.279	-170.356	-171.034	-172.471	-171.299	-170.928				51.1	-172.602	-170.693	-170.595	-172.94	-171.293	-171.431	-172.322	-172.287	-170.138	-173.946	-172.452	-172.629	-172.277	-174.087	-177.621	-178.593				51.1	-170.761	-171.4	-172.646	-172.467	-171.713	-171.2	-171.153	-173.192
	51.2	-170.773	-170.158	-172.256	-170.716	-169.44	-171.169	-171.722	-169.506	-171	-170.904	-171.859	-170.657	-170.96	-172.349	-170.669	-171.35				51.2	-171.898	-170.061	-170.364	-173.336	-171.228	-171.54	-172.463	-171.905	-170.974	-173.268	-173	-172.097	-172.385	-174.376	-177.538	-178.467				51.2	-170.889	-171.132	-172.647	-172.174	-172.049	-171.422	-170.917	-173.141
	51.3	-170.882	-171.045	-171.549	-171.266	-169.209	-170.977	-171.112	-169.81	-170.503	-170.446	-172.348	-170.747	-171.026	-172.34	-170.224	-171.397				51.3	-171.84	-169.849	-170.492	-173.6	-171.148	-171.437	-172.199	-171.896	-171.808	-172.602	-173.315	-171.293	-172.423	-174.681	-177.286	-178.003				51.3	-170.621	-171.61	-172.263	-171.993	-171.96	-171.224	-171.124	-173.426
	51.4	-171.172	-171.778	-171.685	-171.857	-169.081	-171.132	-170.83	-170.385	-170.033	-170.112	-172.225	-170.97	-171.046	-172.613	-169.274	-170.701				51.4	-172.3	-169.839	-170.985	-173.504	-171.153	-170.722	-171.832	-172.096	-172.165	-171.817	-173.335	-170.926	-172.641	-174.72	-177.341	-177.415				51.4	-170.358	-172.043	-171.651	-171.97	-171.333	-170.729	-171.289	-173.973
	51.5	-171.525	-172.144	-172.187	-171.418	-169.333	-171.448	-171.071	-170.577	-169.346	-170.045	-171.564	-171.399	-171.378	-172.721	-168.354	-169.403				51.5	-172.845	-169.855	-171.145	-173.223	-171.384	-169.828	-171.713	-171.963	-171.895	-171.159	-173.337	-170.941	-172.822	-174.793	-177.339	-176.742				51.5	-170.258	-171.937	-171.215	-172.16	-170.898	-170.453	-171.095	-174.5
	51.6	-171.928	-172.243	-172.253	-170.517	-170.038	-171.421	-171.482	-170.187	-169.221	-170.03	-170.643	-171.73	-171.998	-172.443	-168.59	-168.465				51.6	-173.177	-170.048	-170.605	-173.047	-171.821	-169.302	-171.935	-171.791	-171.235	-171.177	-173.562	-170.927	-172.69	-175.209	-177	-176.151				51.6	-170.047	-171.687	-171.442	-172.472	-171.247	-170.687	-170.89	-174.865
	51.7	-172.078	-172.074	-172.178	-170.176	-170.664	-171.157	-171.411	-169.55	-170.153	-170.053	-169.555	-171.697	-172.176	-172.327	-169.519	-168.746				51.7	-172.991	-170.472	-170.179	-172.673	-172.15	-169.337	-172.036	-171.966	-170.566	-171.752	-173.862	-170.873	-172.54	-175.557	-176.346	-175.87				51.7	-169.85	-171.823	-172.164	-172.574	-172.201	-170.956	-170.963	-174.921
	51.8	-171.931	-171.728	-172.788	-170.386	-170.779	-170.985	-171.123	-169.147	-171.129	-170.29	-168.608	-171.307	-171.535	-172.922	-170.042	-169.863				51.8	-172.603	-170.885	-170.612	-171.811	-172.113	-169.805	-171.631	-172.24	-170.008	-172.382	-173.712	-170.959	-172.758	-175.261	-175.396	-175.976				51.8	-170.015	-172.162	-172.824	-172.548	-173.07	-170.893	-171.242	-174.421
	51.9	-171.748	-171.536	-173.62	-170.876	-170.521	-170.833	-171.363	-169.304	-171.115	-170.704	-168.447	-170.494	-170.577	-173.98	-170.185	-170.693				51.9	-172.577	-171.175	-171.525	-171.154	-171.678	-170.296	-171.185	-172.337	-169.455	-172.699	-172.889	-171.244	-173.177	-174.419	-174.608	-176.473				51.9	-170.328	-172.229	-173.178	-172.772	-172.998	-170.853	-171.543	-173.373
	52	-171.845	-171.732	-173.529	-171.727	-170.324	-170.356	-171.653	-169.817	-170.705	-171.005	-169.21	-169.623	-169.936	-174.758	-170.384	-170.731				52	-172.741	-171.298	-172.247	-171.523	-170.934	-170.814	-171.134	-172.312	-168.948	-172.307	-172.044	-171.657	-173.297	-173.73	-174.439	-177.087				52	-170.642	-172.032	-173.235	-173.121	-171.875	-171.084	-171.755	-172.342
	52.1	-172.411	-172.2	-172.421	-172.563	-170.466	-169.699	-171.249	-170.112	-171.044	-171.011	-170.126	-169.632	-169.842	-174.919	-170.582	-170.344				52.1	-172.863	-170.927	-172.538	-172.505	-170.164	-171.816	-171.242	-172.087	-169.017	-171.378	-172.155	-171.98	-173.107	-173.674	-174.676	-177.329				52.1	-171.243	-171.97	-173.222	-173.133	-170.703	-171.48	-171.937	-171.942
	52.2	-173.239	-172.55	-170.893	-172.716	-170.848	-169.576	-170.977	-169.854	-172.294	-170.764	-170.562	-170.707	-170.196	-174.685	-170.683	-169.88				52.2	-173.108	-170.207	-172.435	-173.219	-169.806	-173.051	-171.1	-171.733	-169.796	-170.688	-173.242	-172.167	-173.087	-174.11	-175.011	-176.923				52.2	-171.791	-172.358	-173.288	-172.655	-170.274	-172.011	-171.998	-172.043
	52.3	-173.65	-172.509	-169.502	-172.182	-171.174	-170.155	-171.581	-169.302	-173.67	-170.294	-170.671	-171.839	-170.754	-174.064	-170.769	-169.527				52.3	-173.516	-169.845	-171.958	-173.229	-170.373	-173.51	-170.607	-171.76	-170.381	-170.442	-174.259	-172.451	-173.535	-174.635	-175.518	-176.29				52.3	-171.552	-172.971	-173.147	-172.061	-170.549	-172.376	-171.689	-172.099
	52.4	-173.129	-172.121	-168.929	-171.557	-171.027	-170.833	-172.233	-169.205	-174.388	-169.733	-170.763	-171.83	-171.405	-173.028	-170.697	-169.598				52.4	-173.699	-170.067	-171.251	-172.494	-171.82	-173.062	-170.081	-172.341	-170.494	-170.645	-174.501	-172.671	-174.336	-174.936	-176.166	-176.13				52.4	-170.798	-173.306	-172.648	-171.929	-171.346	-172.143	-171.23	-171.933
	52.5	-172.212	-171.412	-169.267	-171.323	-170.33	-171.137	-172.201	-169.73	-174.36	-169.441	-171.019	-170.63	-171.896	-172.218	-170.542	-170.203				52.5	-173.36	-170.421	-170.569	-171.537	-173.003	-172.659	-169.912	-173.048	-170.795	-171.282	-174.267	-172.512	-175.026	-174.967	-176.642	-176.246				52.5	-170.43	-173.079	-171.949	-172.364	-172.334	-171.469	-171.155	-171.644
	52.6	-171.842	-170.329	-169.783	-171.363	-169.864	-171.248	-172.068	-170.164	-173.775	-169.765	-171.588	-169.355	-171.753	-172.272	-170.744	-171.025				52.6	-172.933	-170.504	-169.923	-170.978	-173.16	-172.748	-169.977	-173.55	-171.311	-171.806	-173.921	-172.274	-175.046	-174.891	-177.046	-176.164				52.6	-170.767	-172.161	-171.4	-172.85	-172.923	-170.782	-171.449	-171.566
	52.7	-172.079	-169.273	-170.338	-171.338	-170.264	-171.559	-172.38	-170.073	-172.904	-170.628	-172.102	-168.867	-171.211	-172.841	-171.147	-171.559				52.7	-172.853	-170.246	-169.321	-170.918	-172.923	-172.804	-170.027	-173.515	-171.592	-171.865	-173.487	-172.303	-174.235	-174.776	-177.877	-176.184				52.7	-171.456	-170.83	-171.509	-172.864	-172.991	-170.197	-171.612	-171.984
	52.8	-172.257	-169.007	-171.288	-171.167	-170.947	-172.069	-172.602	-169.59	-172.082	-171.42	-171.894	-169.239	-170.925	-173.172	-171.302	-171.389				52.8	-173.015	-169.774	-169.302	-171.268	-172.619	-172.386	-170.201	-172.529	-171.424	-171.822	-173.113	-172.491	-173.12	-174.605	-178.885	-176.785				52.8	-171.956	-169.954	-172.138	-172.481	-172.82	-169.565	-171.435	-172.734
	52.9	-172.02	-169.641	-172.182	-171.009	-171.134	-172.418	-172.245	-168.933	-171.535	-171.641	-171.028	-170.123	-171.088	-173.023	-171.278	-170.639				52.9	-173.125	-169.363	-170.212	-171.761	-171.844	-171.771	-170.774	-171.126	-171.062	-172.018	-172.899	-172.416	-172.728	-174.473	-179.157	-177.842				52.9	-172.092	-170.266	-172.523	-172.257	-172.463	-169.026	-171.104	-173.462
	53	-171.639	-170.615	-172.406	-171.054	-170.953	-172.293	-171.459	-168.498	-171.503	-171.42	-170.42	-170.843	-171.625	-172.452	-171.263	-170.098				53	-173.043	-169.214	-171.28	-171.785	-170.905	-171.322	-171.728	-170.381	-171.044	-172.284	-172.914	-171.9	-173.353	-174.177	-178.591	-178.673				53	-172.031	-171.526	-172.399	-172.323	-172.152	-169.025	-170.858	-173.623
	53.1	-171.647	-171.351	-172.36	-171.353	-171.005	-171.794	-170.506	-168.617	-171.76	-171.076	-170.601	-170.855	-172.152	-171.738	-171.283	-170.009				53.1	-172.833	-169.309	-171.414	-171.31	-170.357	-171.126	-172.654	-170.369	-171.566	-172.215	-173.241	-171.23	-173.971	-173.426	-177.711	-178.638				53.1	-171.843	-172.536	-172.143	-172.234	-172.291	-169.552	-170.862	-172.748
	53.2	-172.167	-171.47	-172.464	-171.772	-171.489	-171.429	-169.867	-169.073	-171.645	-170.74	-171.223	-170.774	-172.044	-171.233	-171.25	-169.882				53.2	-172.509	-169.589	-170.636	-170.882	-169.999	-171.445	-172.875	-170.408	-172.171	-171.584	-173.384	-170.713	-173.709	-172.763	-176.737	-177.737				53.2	-171.467	-172.664	-172.033	-172.058	-172.781	-170.14	-171.071	-171.545
	53.3	-172.58	-171.133	-172.173	-172.116	-171.831	-171.577	-170.003	-169.182	-171.297	-170.542	-172.038	-171.497	-171.533	-170.991	-170.873	-169.456				53.3	-172.05	-170.012	-169.815	-170.555	-169.832	-172.416	-172.196	-170.498	-172.313	-170.853	-172.899	-170.744	-172.944	-172.822	-176.211	-176.607				53.3	-170.815	-172.653	-172.1	-172.301	-173.19	-170.597	-171.343	-171.284
	53.4	-172.45	-170.824	-171.2	-172.288	-171.405	-171.913	-170.628	-168.593	-171.388	-170.392	-172.893	-172.42	-171.5	-171.073	-170.295	-168.856				53.4	-171.678	-170.434	-169.493	-170.363	-170.176	-173.417	-171.339	-171.1	-171.966	-170.758	-172.225	-171.55	-172.417	-173.288	-176.521	-176.027				53.4	-169.997	-172.93	-172.364	-172.854	-173.335	-171.01	-171.452	-172.232
	53.5	-172.034	-170.747	-170.58	-172.664	-170.681	-171.867	-171.211	-167.599	-171.741	-170.054	-173.223	-172.342	-171.874	-171.441	-169.936	-168.469				53.5	-171.706	-170.585	-169.782	-170.802	-170.54	-173.453	-171.13	-171.777	-171.466	-171.161	-172.035	-172.508	-172.159	-173.732	-176.865	-176.194				53.5	-169.682	-172.95	-172.852	-173.335	-173.267	-171.248	-171.105	-173.546
	53.6	-171.444	-171.048	-171.364	-173.217	-170.636	-171.571	-171.427	-166.962	-171.616	-169.779	-172.672	-171.238	-171.8	-171.752	-169.784	-168.543				53.6	-172.065	-170.358	-170.347	-171.931	-170.326	-172.207	-171.447	-171.933	-171.116	-171.22	-172.262	-172.731	-171.813	-174.072	-176.622	-176.594				53.6	-170.294	-172.477	-173.547	-173.59	-172.95	-171.11	-170.636	-174.288
	53.7	-170.544	-171.551	-172.944	-173.028	-171.264	-171.664	-171.049	-167.275	-171.1	-169.908	-171.666	-170.254	-171.005	-171.95	-169.788	-168.905				53.7	-172.476	-170.119	-170.477	-173.046	-170.022	-170.267	-171.526	-171.831	-171.189	-170.822	-172.401	-172.175	-171.491	-174.281	-176.429	-176.876				53.7	-171.105	-172.041	-174.204	-173.549	-172.456	-170.791	-170.453	-174.299
	53.8	-169.65	-171.755	-173.838	-171.979	-171.677	-172.075	-170.352	-168.186	-170.897	-170.248	-171.026	-170.37	-170.149	-171.885	-170.228	-169.288				53.8	-172.738	-170.011	-170.289	-173.412	-170.451	-168.808	-171.326	-171.658	-171.619	-170.856	-172.357	-171.434	-171.692	-174.388	-176.743	-177.074				53.8	-171.378	-171.94	-174.274	-173.379	-172.007	-170.865	-170.046	-174.052
	53.9	-169.315	-171.845	-173.497	-171.143	-171.599	-172.114	-170.178	-168.9	-171.08	-170.545	-171.112	-171.13	-170.036	-171.361	-171.114	-169.534				53.9	-172.887	-169.464	-170.395	-172.967	-171.525	-168.71	-171.361	-171.439	-172.061	-171.79	-172.275	-170.853	-172.635	-174.533	-177.194	-177.192				53.9	-171.372	-171.794	-173.639	-173.177	-171.503	-171.39	-169.192	-173.804
	54	-169.825	-172.211	-172.715	-170.942	-171.635	-171.556	-170.848	-169.259	-171.447	-170.772	-171.435	-171.5	-170.697	-170.709	-171.992	-169.937				54	-173.213	-168.322	-170.545	-172.291	-172.294	-169.648	-171.278	-171.569	-172.233	-172.962	-172.038	-170.406	-174.134	-174.851	-177.367	-177.116				54	-171.488	-171.326	-173.027	-172.849	-170.865	-171.694	-168.852	-173.313
	54.1	-170.967	-172.485	-172.696	-170.911	-171.943	-170.902	-171.679	-169.461	-172.082	-170.661	-171.586	-171.483	-171.393	-170.284	-172.301	-170.816				54.1	-173.829	-167.537	-170.14	-171.709	-172.193	-170.573	-170.464	-172.041	-172.02	-173.463	-171.592	-170.135	-175.413	-175.116	-177.146	-176.834				54.1	-171.749	-170.792	-173.057	-172.559	-170.654	-171.37	-169.671	-172.398
	54.2	-172.013	-172.179	-173.304	-171.205	-172.154	-170.807	-172.025	-169.51	-172.53	-169.867	-171.894	-171.606	-171.745	-170.261	-171.946	-171.579				54.2	-174.369	-167.978	-169.373	-171.126	-171.859	-170.944	-169.31	-172.211	-171.571	-173.041	-171.442	-170.255	-175.656	-175.073	-176.883	-176.521				54.2	-172.141	-170.638	-173.43	-172.499	-171.252	-170.685	-170.979	-171.46
	54.3	-172.352	-171.348	-173.296	-171.728	-172.184	-171.318	-172.032	-169.348	-172.187	-168.911	-172.218	-171.705	-172.187	-170.825	-171.465	-171.316				54.3	-174.301	-169.145	-168.798	-170.769	-172.163	-171.128	-168.963	-171.711	-171.16	-172.031	-171.947	-170.806	-175.06	-174.927	-176.871	-176.31				54.3	-172.54	-171.115	-173.533	-172.508	-172.022	-170.173	-172.132	-171.138
	54.4	-172.087	-170.447	-172.437	-171.346	-172.004	-171.806	-172.044	-169.05	-171.633	-168.836	-171.796	-171.49	-172.698	-171.796	-171.198	-170.163				54.4	-173.556	-169.927	-168.648	-170.984	-172.782	-171.36	-170.183	-171.008	-171.008	-171.228	-172.396	-171.14	-174.387	-174.891	-176.905	-176.141				54.4	-172.411	-171.872	-173.406	-172.391	-172.317	-170.362	-173.284	-171.656
	54.5	-171.875	-170.058	-171.544	-170.231	-171.555	-171.615	-171.915	-168.828	-171.703	-169.65	-170.66	-171.263	-172.485	-172.645	-171.199	-169.089				54.5	-172.726	-170.28	-169.038	-171.524	-172.599	-171.339	-172.084	-170.593	-171.291	-171.243	-172.058	-170.756	-174.032	-174.783	-176.971	-176.052				54.5	-171.636	-172.413	-173.37	-172.264	-172.266	-171.404	-174.206	-172.482
	54.6	-172.116	-170.44	-171.142	-170.143	-171.131	-170.793	-171.571	-168.805	-172.14	-170.499	-169.495	-171.153	-171.393	-173.009	-171.545	-168.721				54.6	-172.149	-170.778	-169.597	-171.927	-171.47	-171.162	-172.903	-170.012	-171.802	-171.769	-171.325	-170.035	-173.941	-174.264	-177.103	-176.164				54.6	-171.041	-172.715	-173.53	-172.349	-172.175	-172.666	-174.15	-172.929
	54.7	-172.496	-171.166	-171.135	-171.373	-170.92	-170.075	-171.39	-168.615	-172.507	-170.833	-168.702	-170.801	-170.317	-173.016	-172.006	-169.068				54.7	-171.664	-171.292	-169.807	-172.142	-170.548	-171.239	-172.179	-169.085	-172.072	-172.258	-170.958	-169.516	-173.687	-173.53	-176.911	-176.2				54.7	-171.081	-172.724	-173.796	-172.586	-172.097	-173.39	-173.181	-172.949
	54.8	-172.472	-171.583	-171.191	-172.314	-170.766	-169.945	-171.648	-167.996	-172.882	-170.452	-168.381	-170.057	-169.814	-173.102	-172.134	-169.489				54.8	-171.517	-171.431	-169.954	-172.379	-170.759	-171.544	-171.07	-168.631	-172.046	-172.401	-171.096	-169.507	-173.338	-173.32	-176.264	-175.799				54.8	-171.135	-172.283	-174.139	-172.771	-171.911	-173.485	-172.285	-172.821
	54.9	-171.947	-171.731	-171.213	-172.167	-170.639	-170.257	-172.143	-167.514	-173.376	-169.556	-168.694	-169.308	-169.847	-173.284	-171.863	-169.3				54.9	-172.021	-171.363	-170.38	-172.708	-171.775	-171.791	-170.639	-169.041	-171.958	-171.994	-171.345	-170.112	-173.525	-173.813	-175.651	-175.272				54.9	-170.76	-171.699	-174.594	-172.886	-171.638	-173.163	-172.179	-172.745
	55	-171.25	-172.075	-171.344	-171.725	-170.823	-170.662	-172.189	-167.44	-173.758	-168.882	-169.714	-169.12	-170.283	-173.338	-171.508	-168.906				55	-172.91	-171.381	-170.729	-172.874	-172.644	-171.827	-170.656	-169.84	-171.93	-171.311	-171.535	-171.062	-174.035	-174.267	-175.496	-175.145				55	-170.554	-171.339	-174.897	-173.017	-171.528	-172.492	-172.707	-172.761
	55.1	-170.664	-172.544	-171.67	-171.645	-171.228	-170.851	-171.758	-167.382	-173.703	-168.885	-170.803	-169.474	-170.665	-173.262	-171.531	-169.073				55.1	-173.548	-171.315	-170.863	-172.633	-172.805	-171.797	-170.462	-170.592	-172.048	-170.862	-171.887	-171.924	-174.086	-174.053	-175.513	-175.345				55.1	-171.282	-171.316	-174.508	-173.222	-171.666	-171.696	-173.312	-172.595
	55.2	-170.384	-172.601	-172.149	-171.861	-171.322	-170.696	-171.929	-167.411	-173.446	-169.198	-171.077	-169.774	-170.718	-173.005	-172.032	-169.682				55.2	-173.475	-170.852	-171.18	-172.344	-172.253	-171.756	-170.078	-171.222	-172.298	-170.74	-172.216	-172.448	-173.592	-173.241	-175.107	-175.545				55.2	-172.669	-171.819	-173.511	-173.554	-171.846	-171.207	-173.494	-172.155
	55.3	-170.504	-171.999	-172.653	-172.299	-171.262	-170.398	-172.931	-167.886	-173.337	-169.348	-170.58	-169.597	-170.881	-172.487	-172.188	-170.128				55.3	-172.822	-170.266	-171.595	-172.358	-171.46	-171.466	-169.783	-171.789	-172.352	-171.045	-172.334	-172.529	-173.163	-172.24	-174.378	-175.881				55.3	-173.453	-172.699	-172.7	-173.939	-171.867	-171.222	-173.042	-171.792
	55.4	-171.027	-171.149	-172.97	-172.933	-171.556	-170.26	-173.646	-168.704	-173.094	-169.469	-169.883	-169.316	-171.413	-171.926	-171.532	-170.199				55.4	-172.205	-170.136	-171.529	-172.27	-171.132	-170.944	-169.658	-172.116	-171.857	-171.953	-172.546	-172.117	-173.371	-171.446	-173.931	-176.526				55.4	-172.838	-173.32	-172.513	-173.901	-171.592	-171.727	-172.236	-171.832
	55.5	-171.924	-170.851	-172.974	-173.214	-171.853	-170.417	-173.56	-169.513	-172.403	-169.936	-169.37	-169.648	-172.127	-171.614	-170.989	-170.21				55.5	-172.22	-170.385	-171.009	-171.723	-171.301	-170.495	-169.78	-171.892	-171.062	-172.85	-172.571	-171.732	-173.944	-171.149	-173.839	-176.877				55.5	-171.44	-173.217	-172.514	-173.251	-171.017	-172.579	-171.52	-172.148
	55.6	-172.845	-171.385	-172.688	-172.372	-171.705	-170.851	-173.077	-169.868	-171.559	-170.704	-169.514	-170.284	-172.647	-171.433	-171.335	-170.307				55.6	-172.807	-170.355	-170.746	-171.147	-171.21	-170.304	-170.055	-171.568	-170.505	-172.916	-171.93	-172.021	-174.088	-171.461	-173.948	-176.484				55.6	-170.487	-172.541	-172.179	-172.397	-170.62	-173.271	-171.126	-172.445
	55.7	-173.15	-172.072	-172.355	-170.61	-171.468	-171.325	-172.261	-169.465	-170.975	-171.359	-170.526	-170.345	-172.287	-171.038	-171.992	-170.197				55.7	-173.415	-169.985	-171.046	-171.068	-170.74	-170.264	-170.322	-171.9	-170.297	-172.18	-171.203	-172.551	-173.746	-172.274	-174.534	-176.078				55.7	-170.363	-171.825	-171.74	-171.803	-170.707	-173.181	-171.328	-172.743
	55.8	-172.772	-172.444	-172.406	-169.136	-171.614	-171.444	-171.184	-168.777	-170.718	-171.649	-171.76	-169.976	-170.993	-170.38	-172.137	-169.87				55.8	-173.862	-169.95	-171.223	-171.416	-170.564	-170.223	-170.472	-172.554	-170.47	-171.224	-171.254	-172.566	-173.539	-173.204	-175.58	-176.393				55.8	-170.62	-171.376	-171.739	-171.815	-170.958	-172.288	-172.082	-173.221
	55.9	-172.375	-172.72	-173.089	-168.924	-172.08	-171.074	-170.684	-168.569	-170.517	-171.489	-172.33	-169.696	-169.959	-169.726	-171.944	-169.503				55.9	-174.163	-170.38	-170.54	-171.746	-170.904	-170.149	-170.615	-172.586	-171.038	-170.748	-171.931	-172.264	-173.635	-173.735	-176.561	-177.014				55.9	-170.797	-171.133	-172.254	-172.268	-171.119	-171.335	-172.721	-173.878
	56	-172.372	-172.766	-173.994	-169.746	-172.31	-170.471	-171.131	-168.784	-170.389	-171.11	-171.968	-169.435	-169.947	-169.427	-171.897	-168.921				56	-174.148	-170.562	-169.307	-171.68	-171.413	-170.1	-171.142	-171.842	-171.513	-171.004	-172.533	-172.075	-173.705	-173.779	-177.122	-177.168				56	-170.741	-171.141	-172.912	-172.698	-171.295	-171.057	-172.89	-174.386
	56.1	-172.595	-172.098	-174.169	-170.489	-172.024	-170.201	-171.553	-168.81	-170.629	-171.117	-170.946	-169.309	-170.468	-169.88	-171.829	-168.235				56.1	-173.933	-169.984	-168.432	-171.255	-171.663	-170.256	-171.713	-170.986	-171.592	-171.187	-172.693	-172.075	-173.478	-173.742	-177.14	-176.931				56.1	-170.634	-171.639	-173.172	-173.004	-171.409	-171.369	-172.868	-174.429
	56.2	-172.587	-170.865	-173.191	-170.482	-171.62	-170.629	-171.309	-168.605	-171.242	-171.569	-169.716	-169.62	-171.118	-171.105	-171.446	-167.941				56.2	-173.783	-169.211	-168.341	-171.006	-171.403	-170.791	-171.64	-170.587	-171.521	-170.741	-172.477	-172.266	-173.131	-173.717	-176.643	-176.885				56.2	-170.773	-172.622	-172.809	-173.12	-171.331	-171.611	-172.72	-173.997
	56.3	-172.023	-169.942	-171.889	-170.181	-171.535	-171.229	-170.845	-168.635	-172.39	-171.901	-168.877	-170.289	-171.987	-172.293	-170.985	-168.157				56.3	-173.598	-169.162	-168.905	-171.431	-170.841	-171.582	-171.27	-170.551	-171.492	-170.433	-172.303	-172.473	-173.217	-173.554	-175.786	-177.136				56.3	-171.375	-173.62	-172.229	-172.875	-171.402	-171.476	-172.155	-173.261
	56.4	-171.186	-169.761	-171.2	-170.19	-171.672	-171.275	-170.819	-169.025	-173.946	-171.773	-168.777	-170.867	-172.679	-172.804	-171.024	-168.456				56.4	-173.118	-169.747	-169.914	-172.261	-170.591	-172.113	-171.393	-170.537	-171.644	-170.904	-172.353	-172.41	-173.641	-173.485	-174.692	-177.22				56.4	-172.009	-173.945	-171.982	-172.633	-171.967	-171.235	-171.398	-172.518
	56.5	-170.709	-170.044	-170.959	-170.3	-171.607	-170.774	-171.528	-169.655	-174.514	-171.367	-169.127	-170.9	-172.419	-172.891	-171.53	-168.784				56.5	-172.628	-170.321	-170.9	-172.871	-170.853	-171.861	-171.977	-170.636	-171.886	-171.705	-172.112	-171.951	-173.664	-173.759	-173.775	-176.806				56.5	-172.018	-173.519	-172.195	-173.006	-172.741	-171.031	-171.17	-172.188
	56.6	-170.837	-170.716	-170.742	-170.137	-171.05	-170.302	-172.549	-170.512	-173.352	-171.034	-169.634	-170.301	-171.397	-172.956	-171.83	-169.416				56.6	-172.717	-170.742	-171.464	-172.902	-171.195	-170.953	-172.303	-170.965	-171.846	-172.067	-171.389	-171.243	-173.289	-174.198	-173.65	-176.137				56.6	-171.763	-173.114	-172.673	-173.743	-173.047	-170.66	-171.469	-172.446
	56.7	-171.158	-171.495	-170.942	-170.015	-170.301	-170.419	-173.177	-171.267	-171.933	-170.638	-170.299	-169.586	-170.647	-173.24	-171.868	-169.993				56.7	-172.965	-171.047	-171.853	-172.305	-171.359	-170.151	-172.068	-171.352	-171.528	-171.771	-170.778	-170.626	-173.06	-174.465	-174.418	-175.748				56.7	-171.933	-173.113	-173.154	-173.965	-172.623	-170.193	-171.608	-172.863
	56.8	-171.179	-171.725	-171.819	-170.401	-170.127	-171.012	-173.068	-171.282	-171.396	-169.898	-171.091	-169.636	-170.577	-173.816	-172.036	-169.975				56.8	-172.572	-170.961	-172.232	-171.5	-171.477	-170.16	-171.695	-171.858	-171.047	-171.478	-170.724	-170.417	-172.771	-174.592	-175.283	-175.856				56.8	-172.255	-173.023	-173.241	-173.449	-172.068	-169.925	-171.515	-172.847
	56.9	-170.945	-171.374	-172.543	-171.106	-170.813	-171.431	-172.155	-170.467	-171.12	-169.107	-171.778	-170.672	-170.865	-174.118	-172.169	-169.575				56.9	-172.051	-170.376	-172.303	-171.089	-171.647	-170.638	-171.61	-172.469	-170.249	-171.911	-171.295	-170.824	-172.006	-174.724	-175.266	-176.238				56.9	-172.117	-172.712	-172.647	-172.609	-171.821	-169.863	-171.611	-172.482
	57	-170.925	-171.026	-172.371	-171.716	-171.865	-171.396	-170.85	-169.705	-170.7	-168.821	-171.911	-171.842	-171.239	-173.613	-171.771	-169.159				57	-172.385	-169.838	-171.985	-171.189	-171.722	-170.744	-171.675	-172.755	-169.417	-172.898	-172.242	-171.435	-171.35	-174.42	-174.672	-176.644				57	-171.613	-172.562	-171.772	-171.857	-171.569	-170.012	-171.932	-172.325
	57.1	-171.496	-171.052	-171.82	-172.035	-172.451	-170.938	-170.093	-169.419	-170.741	-169.289	-171.265	-172.425	-171.294	-172.652	-170.801	-168.731				57.1	-173.294	-169.925	-171.587	-171.604	-171.564	-170.505	-171.476	-172.358	-169.284	-173.745	-172.956	-171.42	-171.649	-173.374	-174.344	-176.653				57.1	-171.117	-172.589	-171.528	-171.449	-171.178	-170.546	-172.262	-172.636
	57.2	-172.351	-171.251	-171.707	-171.851	-172.006	-170.533	-170.331	-168.862	-171.437	-170.195	-170.482	-172.181	-170.68	-171.935	-169.799	-168.368				57.2	-173.64	-170.497	-171.245	-172.032	-171.29	-170.526	-171.157	-171.56	-169.867	-173.862	-172.971	-170.779	-172.586	-172.361	-174.038	-176.03				57.2	-170.859	-172.647	-172.457	-171.719	-171.08	-171.427	-172.417	-173.132
	57.3	-172.801	-171.036	-172.024	-171.073	-171.089	-170.984	-170.962	-168.183	-171.958	-170.925	-170.28	-171.054	-169.872	-171.724	-169.396	-168.293				57.3	-173.352	-170.803	-170.717	-172.013	-171.155	-170.773	-171.256	-171.208	-170.433	-173.033	-172.395	-170.06	-173.145	-172.191	-173.584	-175.305				57.3	-171.106	-172.436	-173.928	-172.656	-171.401	-172.187	-172.348	-173.412
	57.4	-172.783	-170.454	-172.387	-170.163	-170.726	-171.971	-171.13	-168.431	-171.8	-171.24	-170.413	-169.708	-169.758	-171.796	-169.884	-168.736				57.4	-173.207	-170.594	-169.976	-171.589	-171.168	-170.812	-171.604	-171.545	-170.492	-171.678	-171.807	-169.505	-173.065	-172.625	-173.646	-175.166				57.4	-171.919	-171.903	-174.843	-173.293	-171.738	-172.592	-172.318	-173.439
	57.5	-172.613	-170.409	-172.43	-169.754	-171.012	-172.324	-170.906	-169.595	-171.557	-171.133	-170.428	-168.789	-170.233	-172.019	-171	-169.667				57.5	-173.151	-170.521	-169.43	-171.271	-171.208	-170.679	-171.651	-172.026	-170.371	-170.394	-171.57	-169.109	-172.855	-173.068	-174.33	-175.703				57.5	-172.889	-171.761	-174.968	-173.045	-172.11	-172.919	-172.625	-173.352
	57.6	-172.124	-170.928	-171.802	-169.83	-171.415	-171.75	-170.833	-170.691	-171.718	-170.783	-170.386	-168.253	-170.61	-172.491	-172.025	-170.596				57.6	-172.658	-171.037	-169.42	-171.289	-171.363	-170.632	-171.38	-172.14	-170.487	-169.456	-171.201	-168.928	-172.813	-173.479	-175.058	-176.323				57.6	-173.437	-172.254	-174.514	-172.577	-172.714	-173.158	-173.196	-173.198
	57.7	-171.414	-170.88	-170.705	-170.088	-171.481	-170.776	-170.921	-171.102	-171.994	-170.744	-170.344	-168.27	-170.972	-172.907	-172.322	-171.047				57.7	-171.953	-171.753	-170.109	-171.415	-171.605	-170.659	-171.126	-171.791	-170.524	-169.202	-170.479	-169.329	-172.792	-173.915	-175.496	-176.222				57.7	-173.449	-172.822	-173.741	-172.194	-173.219	-172.858	-173.67	-172.971
	57.8	-171.104	-169.971	-169.905	-170.225	-171.043	-170.11	-171.043	-171.092	-171.984	-171.216	-170.358	-169.184	-171.59	-172.923	-171.873	-171.007				57.8	-171.643	-172.011	-171.284	-171.27	-171.65	-170.633	-170.928	-171.203	-170.316	-169.785	-170.184	-170.386	-172.659	-174.083	-175.45	-175.494				57.8	-173.306	-173.134	-173.17	-171.499	-173.295	-171.99	-173.806	-172.864
	57.9	-171.156	-169.337	-169.97	-169.926	-170.541	-170.263	-171.406	-171.023	-171.621	-171.7	-170.735	-170.557	-171.945	-172.735	-171.272	-170.746				57.9	-171.735	-171.757	-172.121	-170.927	-171.571	-170.43	-170.636	-170.506	-170.304	-170.518	-170.599	-171.555	-172.601	-173.817	-174.826	-175.215				57.9	-173.302	-173.263	-173.111	-170.692	-173.127	-171.049	-173.548	-173.128
	58	-171.28	-169.701	-170.749	-169.503	-170.491	-170.925	-171.856	-170.581	-171.024	-171.833	-171.251	-171.392	-171.627	-172.548	-171.294	-170.424				58	-171.957	-171.666	-172.063	-170.696	-171.587	-170.09	-170.423	-169.831	-170.888	-170.65	-171.029	-172.287	-172.998	-173.239	-174.032	-175.959				58	-173.39	-173.217	-173.502	-170.416	-173.051	-170.357	-172.946	-173.605
	58.1	-171.857	-170.442	-171.709	-169.603	-170.628	-171.468	-171.759	-169.774	-170.497	-171.776	-170.957	-171.271	-171.11	-172.53	-172.084	-170.061				58.1	-172.285	-171.967	-171.511	-170.728	-171.509	-170.037	-170.556	-169.58	-171.986	-170.325	-171.027	-172.277	-173.911	-172.508	-173.591	-177.127				58.1	-173.32	-172.83	-174.144	-170.755	-173.141	-170.031	-172.451	-173.698
	58.2	-172.84	-170.974	-172.457	-170.114	-170.602	-171.679	-170.976	-169.607	-170.222	-171.539	-169.698	-170.793	-170.858	-172.547	-172.896	-169.78				58.2	-172.762	-172.045	-171.154	-171.076	-171.143	-170.542	-171.096	-169.901	-173.002	-170.445	-171.153	-171.768	-174.819	-171.902	-173.701	-177.873				58.2	-172.773	-172.206	-174.803	-171.237	-173.215	-170.161	-172.473	-173.086
	58.3	-173.494	-171.525	-172.901	-170.329	-170.743	-171.459	-170.189	-170.502	-169.897	-170.967	-168.614	-170.451	-170.707	-172.008	-172.947	-169.515				58.3	-173.31	-171.632	-171.034	-171.56	-170.624	-171.031	-171.803	-170.393	-173.451	-171.555	-171.937	-171.619	-175.075	-171.979	-174.395	-177.851				58.3	-171.699	-171.653	-175.12	-171.45	-173.185	-170.597	-172.689	-172.393
	58.4	-173.59	-172.125	-173.036	-170.104	-171.116	-170.868	-170.359	-171.527	-169.635	-170.484	-168.565	-169.964	-170.527	-171.081	-172.252	-169.044				58.4	-173.586	-171.198	-170.79	-171.733	-170.196	-171.029	-172.047	-170.662	-173.409	-173.069	-172.603	-172.208	-174.591	-173.013	-175.242	-177.253				58.4	-170.692	-171.212	-174.816	-171.39	-173.168	-171.063	-172.521	-172.351
	58.5	-173.361	-172.529	-172.776	-169.842	-171.257	-170.345	-171.739	-171.723	-170.04	-170.658	-169.471	-169.398	-170.303	-170.61	-171.466	-168.576				58.5	-173.178	-171.023	-170.422	-171.495	-170.111	-170.938	-171.675	-170.792	-173.129	-174.061	-172.5	-172.948	-173.805	-174.331	-175.478	-176.538				58.5	-170.188	-170.811	-174.106	-171.128	-173.328	-171.348	-171.816	-172.765
	58.6	-172.963	-172.806	-172.441	-169.506	-171.253	-170.123	-173.161	-170.879	-170.725	-171.072	-170.862	-169.256	-169.987	-170.9	-171.283	-168.333				58.6	-172.017	-170.984	-170.222	-171.476	-170.455	-171.098	-171.45	-171.149	-172.549	-174.265	-172.27	-173.231	-173.223	-174.924	-175.231	-175.976				58.6	-169.942	-170.534	-173.538	-170.799	-173.474	-171.44	-170.949	-173.203
	58.7	-172.467	-172.909	-172.538	-169.183	-171.311	-170.103	-173.175	-169.412	-170.89	-171.045	-171.909	-169.369	-170.008	-171.623	-171.724	-168.067				58.7	-170.883	-171.115	-170.287	-172.168	-170.872	-171.222	-171.794	-171.862	-171.612	-173.882	-172.325	-173.025	-173.212	-174.55	-175.168	-175.654				58.7	-169.784	-170.639	-173.382	-170.795	-173.164	-171.51	-170.631	-173.433
	58.8	-172.023	-172.666	-172.796	-169.408	-171.006	-170.375	-171.965	-168.262	-170.6	-170.971	-172.028	-169.343	-170.716	-172.331	-172.065	-167.74				58.8	-171.06	-171.535	-170.396	-173.142	-170.741	-171.099	-172.297	-172.547	-170.595	-172.951	-172.123	-172.531	-173.633	-173.804	-175.238	-175.786				58.8	-169.773	-171.226	-173.527	-171.318	-172.652	-171.581	-171.234	-173.214
	58.9	-171.783	-172.219	-172.836	-170.007	-170.292	-170.921	-170.719	-168.34	-170.317	-171.387	-171.626	-169.592	-171.598	-172.633	-172.134	-167.677				58.9	-172.382	-171.951	-170.347	-173.603	-170.154	-171.009	-172.609	-172.77	-169.809	-171.553	-171.491	-171.846	-173.81	-173.27	-175.153	-176.351				58.9	-169.881	-172.143	-173.633	-171.867	-172.599	-171.58	-172.457	-172.811
	59	-171.86	-171.837	-173.054	-170.483	-169.76	-171.268	-169.981	-169.484	-170.307	-171.637	-171.437	-170.433	-172.045	-172.441	-172.416	-168.159				59	-173.284	-171.955	-170.314	-173.131	-169.997	-171.268	-172.663	-172.642	-169.486	-170.292	-171.064	-171.207	-173.287	-173.079	-175.012	-176.716				59	-170.025	-173.148	-173.522	-171.987	-172.89	-171.548	-173.569	-172.815
	59.1	-172.377	-171.556	-173.365	-170.804	-169.709	-171.378	-169.856	-170.652	-170.625	-171.09	-171.556	-171.128	-172	-172.058	-172.655	-168.96				59.1	-173.289	-171.587	-170.465	-171.983	-170.572	-171.777	-172.217	-172.553	-169.638	-169.968	-171.067	-170.964	-172.392	-173.161	-174.952	-176.33				59.1	-170.163	-173.807	-173.394	-171.826	-173.093	-171.538	-173.894	-173.081
	59.2	-173.171	-171.296	-173.31	-170.914	-169.867	-171.524	-170.156	-171.134	-170.874	-170.148	-171.467	-171.153	-171.75	-172.001	-172.474	-169.483				59.2	-173.08	-171.118	-170.614	-170.973	-171.163	-172.183	-171.207	-172.537	-169.971	-170.68	-171.087	-171.099	-171.841	-173.277	-174.995	-175.547				59.2	-170.336	-173.748	-173.42	-171.581	-173.195	-171.514	-173.181	-173.206
	59.3	-173.885	-171.194	-173.134	-170.564	-169.908	-171.277	-170.368	-170.908	-170.481	-169.413	-170.695	-170.961	-171.588	-172.627	-172.467	-169.585				59.3	-172.811	-170.765	-170.598	-170.558	-171.267	-172.096	-170.252	-172.315	-170.078	-171.658	-170.994	-171.437	-172.107	-173.231	-175.004	-175.173				59.3	-170.624	-173.085	-173.561	-171.285	-173.308	-171.586	-172.052	-173.227
	59.4	-174.447	-171.284	-173.005	-169.948	-170.161	-170.492	-170.423	-170.202	-169.731	-169.237	-169.421	-170.915	-171.805	-173.469	-172.972	-169.37				59.4	-172.233	-170.616	-170.283	-170.555	-171.164	-171.417	-169.885	-171.918	-169.879	-172.212	-170.841	-171.839	-173.025	-173.147	-174.758	-175.484				59.4	-171.247	-172.202	-173.69	-171.193	-173.317	-172.008	-171.536	-173.239
	59.5	-174.798	-171.133	-172.656	-169.868	-170.918	-170.19	-170.707	-169.415	-169.411	-169.596	-168.489	-170.923	-172.498	-173.727	-173.281	-168.915				59.5	-171.679	-170.62	-169.61	-170.711	-171.139	-170.862	-169.969	-171.602	-169.783	-172.431	-170.506	-172.018	-173.796	-173.164	-174.268	-176.015				59.5	-172.167	-171.396	-173.658	-171.34	-172.743	-172.577	-171.85	-173.197
	59.6	-174.759	-170.41	-172.06	-170.673	-171.591	-170.896	-171.202	-169.159	-169.692	-169.881	-168.4	-170.784	-173.117	-173.303	-172.967	-168.752				59.6	-171.65	-170.973	-168.961	-171.048	-171.011	-171.117	-170.087	-171.145	-170.163	-172.759	-170.098	-171.837	-174.046	-173.187	-173.998	-176.248				59.6	-172.617	-171.042	-173.287	-171.322	-171.637	-172.608	-172.538	-173.259
	59.7	-174.44	-169.461	-171.249	-171.769	-171.645	-171.701	-171.343	-169.576	-170.255	-169.628	-168.72	-170.317	-173.306	-172.649	-172.42	-169.321				59.7	-171.886	-171.663	-168.881	-171.649	-170.673	-171.652	-170.131	-170.317	-170.661	-173.147	-169.958	-171.461	-174.051	-173.088	-174.395	-176.224				59.7	-172.154	-171.418	-172.659	-171.115	-170.926	-172.034	-173.151	-173.516
	59.8	-174.157	-168.815	-170.511	-172.637	-171.362	-171.935	-170.805	-169.96	-170.638	-169.2	-168.828	-169.732	-173.162	-171.98	-171.957	-170.096				59.8	-171.83	-171.912	-169.275	-172.415	-170.269	-171.71	-170.627	-169.677	-170.61	-173.282	-170.121	-171.213	-173.926	-172.789	-174.995	-176.234				59.8	-171.382	-171.997	-172.086	-171.063	-170.986	-171.499	-173.457	-173.723
	59.9	-173.826	-168.72	-170.537	-173.023	-171.269	-171.84	-169.896	-169.789	-170.387	-169.271	-168.905	-169.754	-172.613	-171.286	-171.58	-170.697				59.9	-171.547	-171.391	-169.536	-172.984	-170.07	-171.565	-171.835	-169.773	-170.262	-173.205	-170.521	-171.344	-173.691	-172.451	-174.954	-176.339				59.9	-170.974	-171.971	-171.709	-171.258	-171.195	-171.398	-173.43	-173.636
	60	-173.252	-169.384	-171.383	-172.498	-171.318	-171.541	-169.3	-169.401	-169.773	-169.912	-169.582	-170.545	-171.751	-171.006	-171.464	-171.365				60	-171.252	-170.547	-169.488	-173.013	-170.283	-171.619	-172.842	-170.2	-170.397	-173	-171.34	-171.606	-173.65	-172.283	-174.663	-176.421				60	-171.098	-171.411	-171.559	-171.475	-171.226	-171.87	-173.124	-173.309
	60.1	-172.797	-170.735	-172.456	-171.168	-171.262	-171.156	-169.27	-169.31	-169.577	-170.41	-170.747	-171.193	-170.955	-171.379	-171.717	-171.691				60.1	-170.923	-169.634	-169.518	-172.743	-170.628	-171.782	-172.707	-170.338	-170.923	-172.69	-172.474	-171.602	-174.06	-172.318	-175.241	-176.545				60.1	-171.609	-170.891	-171.655	-171.463	-171.515	-172.739	-172.829	-173.063
	60.2	-172.74	-172.152	-173.407	-170.22	-171.382	-171.128	-169.528	-169.464	-169.841	-170.192	-171.558	-171.113	-170.569	-171.664	-171.863	-170.897				60.2	-170.678	-169.079	-169.794	-172.642	-170.642	-171.766	-171.734	-170.095	-171.124	-172.472	-173.427	-171.307	-174.983	-172.626	-176.305	-176.748				60.2	-172.191	-170.746	-171.968	-171.281	-172.141	-173.151	-172.89	-172.886
	60.3	-172.629	-172.915	-173.934	-170.414	-171.961	-171.383	-170.117	-169.596	-170.105	-169.504	-171.518	-170.805	-170.867	-171.511	-171.436	-169.364				60.3	-170.667	-169.513	-169.968	-172.599	-170.383	-171.423	-170.924	-169.87	-170.7	-172.458	-173.855	-171.005	-176.184	-173.243	-176.557	-176.604				60.3	-172.355	-171.289	-172.386	-171.323	-172.456	-172.54	-173.176	-172.43
	60.4	-172.284	-172.795	-173.799	-170.946	-172.585	-171.483	-170.925	-169.749	-170.338	-169.051	-170.856	-170.723	-171.56	-171.419	-170.855	-168.279				60.4	-170.974	-170.629	-170.004	-172.192	-170.241	-171.059	-170.761	-170.075	-170.053	-172.5	-173.662	-170.977	-176.981	-173.78	-175.997	-175.918				60.4	-171.878	-172.328	-172.569	-171.854	-172.034	-171.514	-173.326	-171.726
	60.5	-172.231	-172.276	-173.285	-171.039	-172.836	-171.329	-171.243	-169.877	-170.627	-169.255	-170.167	-170.821	-171.887	-171.481	-170.731	-168.02				60.5	-171.527	-171.433	-170.491	-171.413	-170.283	-170.995	-171.08	-170.818	-169.84	-172.407	-172.834	-171.174	-176.803	-173.861	-175.365	-175.411				60.5	-171.192	-172.931	-172.392	-172.667	-171.211	-170.917	-173.149	-171.409
	60.6	-172.579	-171.922	-172.702	-171.037	-172.941	-171.054	-171.037	-169.628	-170.861	-169.788	-169.982	-170.849	-171.706	-171.445	-171.138	-168.083				60.6	-171.78	-171.502	-171.434	-170.597	-170.382	-171.076	-171.488	-171.855	-170.195	-172.044	-171.67	-171.298	-175.862	-173.844	-174.821	-175.676				60.6	-170.818	-172.876	-172.225	-173.244	-170.674	-170.881	-172.653	-171.922
	60.7	-172.803	-171.506	-172.179	-171.262	-173.035	-170.671	-170.903	-169.205	-170.854	-170.033	-170.173	-170.336	-171.728	-171.305	-171.965	-168.396				60.7	-171.592	-171.319	-171.81	-170.14	-170.528	-171.077	-171.623	-172.668	-170.604	-171.453	-171.065	-171.17	-174.99	-174.093	-174.611	-176.349				60.7	-170.847	-172.924	-172.256	-173.274	-170.934	-171.27	-171.977	-172.73
	60.8	-172.707	-170.783	-172.011	-171.41	-172.752	-170.236	-171.087	-169.181	-170.609	-169.918	-170.154	-169.284	-172.4	-170.961	-172.731	-169.107				60.8	-171.631	-171.379	-170.986	-170.203	-170.725	-170.927	-171.482	-172.952	-170.841	-170.936	-171.627	-170.724	-174.475	-174.133	-174.867	-176.83				60.8	-170.976	-173.291	-172.419	-172.917	-171.911	-171.885	-171.501	-172.986
	60.9	-172.653	-170.288	-172.407	-171.19	-171.895	-170.183	-171.364	-169.617	-170.52	-169.904	-169.741	-168.671	-173.245	-170.414	-172.845	-169.841				60.9	-172.059	-171.424	-169.654	-170.699	-170.903	-170.675	-171.227	-172.808	-171.406	-170.791	-172.669	-170.061	-173.822	-173.565	-174.999	-176.877				60.9	-170.867	-173.397	-172.709	-172.28	-172.753	-172.21	-171.642	-172.704
	61	-172.742	-170.446	-173.145	-170.554	-170.983	-170.719	-171.079	-170.323	-170.627	-170.291	-169.509	-168.783	-173.59	-170.035	-172.441	-170.358				61	-172.259	-171.32	-168.912	-171.717	-171.056	-170.694	-171.005	-172.377	-172.218	-171.119	-173.29	-169.646	-173.105	-172.989	-174.971	-176.613				61	-170.533	-173.072	-172.868	-171.225	-172.949	-172.091	-172.25	-172.51
	61.1	-172.798	-171.105	-173.792	-169.831	-170.565	-171.297	-169.915	-170.993	-170.601	-170.742	-170.033	-168.771	-173.494	-170.167	-171.915	-170.635				61.1	-171.715	-171.629	-168.927	-172.936	-171.379	-171.175	-170.983	-171.991	-172.459	-171.528	-173.632	-169.838	-173.172	-172.892	-175.266	-176.234				61.1	-170.134	-172.778	-172.511	-170.232	-172.957	-171.948	-172.869	-172.55
	61.2	-172.762	-171.78	-173.84	-169.812	-170.521	-171.333	-168.833	-171.202	-170.698	-170.904	-170.956	-168.693	-173.127	-170.946	-171.327	-170.599				61.2	-170.657	-172.443	-169.172	-173.491	-171.744	-171.734	-171.036	-172.028	-172.268	-171.558	-173.906	-170.507	-173.964	-172.854	-175.406	-175.881				61.2	-169.901	-172.703	-171.913	-170.164	-173.024	-171.85	-173.337	-172.521
	61.3	-172.666	-172.005	-172.993	-170.703	-170.629	-170.958	-169.081	-170.86	-171.228	-170.737	-171.625	-169.11	-172.158	-172.099	-170.579	-170.362				61.3	-170.178	-172.916	-169.355	-173.168	-171.519	-172.037	-171.057	-172.317	-172.305	-171.757	-173.92	-171.174	-174.199	-172.521	-174.518	-175.872				61.3	-170	-172.648	-171.555	-170.899	-172.825	-171.586	-173.608	-172.269
	61.4	-172.936	-171.665	-171.835	-171.545	-171.046	-170.809	-170.269	-170.246	-171.969	-170.375	-171.888	-169.71	-170.898	-172.897	-169.805	-169.915				61.4	-170.974	-172.595	-169.614	-172.494	-170.405	-172.123	-171.376	-172.356	-172.365	-172.683	-173.765	-171.48	-173.319	-172.343	-173.101	-176.428				61.4	-170.273	-172.612	-171.481	-171.456	-172.364	-171.465	-173.559	-172.062
	61.5	-173.793	-171.025	-171.202	-171.512	-171.616	-171.337	-170.841	-169.544	-172.33	-170.088	-171.746	-170.214	-170.46	-172.885	-169.592	-169.33				61.5	-172.271	-171.983	-169.977	-171.839	-169.14	-172.055	-171.86	-172.135	-172.039	-173.463	-173.308	-171.662	-172.025	-173.058	-172.536	-177.093				61.5	-170.608	-172.721	-171.656	-171.505	-172.01	-171.745	-173.296	-172.431
	61.6	-174.612	-170.519	-171.262	-171.045	-171.532	-172.237	-170.474	-168.783	-171.875	-170.187	-171.227	-170.747	-171.126	-172.266	-170.328	-169.121				61.6	-172.923	-171.37	-169.992	-171.308	-168.812	-171.911	-171.987	-172.038	-171.634	-173.288	-172.337	-171.965	-170.988	-174.379	-173.199	-177.238				61.6	-170.899	-172.847	-172.111	-171.39	-172.033	-172.015	-173.033	-173.258
	61.7	-174.939	-170.303	-171.904	-171.135	-170.524	-172.82	-170.416	-168.298	-171.135	-170.691	-170.667	-171.031	-171.978	-171.46	-171.638	-169.528				61.7	-172.758	-170.835	-169.601	-171.147	-169.456	-171.825	-171.894	-172.147	-171.378	-172.718	-171.531	-172.043	-170.588	-174.909	-174.144	-177.027				61.7	-170.748	-172.885	-172.71	-171.4	-172.422	-171.923	-172.833	-173.672
	61.8	-175.096	-170.269	-172.939	-171.742	-169.591	-172.777	-171.016	-168.578	-170.915	-171.117	-170.277	-170.714	-172.194	-171.06	-173.038	-170.145				61.8	-172.398	-170.774	-169.462	-171.377	-170.309	-171.698	-171.846	-172.249	-170.97	-172.272	-171.53	-171.673	-171.148	-174.18	-174.325	-176.964				61.8	-170.064	-172.973	-173.069	-171.58	-172.912	-171.69	-172.657	-173.36
	61.9	-175.217	-170.497	-173.826	-171.958	-169.581	-172.204	-171.104	-169.241	-171.151	-171.016	-169.99	-169.799	-171.957	-171.486	-174.063	-170.521				61.9	-172.24	-171.117	-169.74	-171.658	-171.111	-171.413	-171.753	-172.159	-170.448	-171.71	-171.901	-171.239	-172.201	-173.465	-173.927	-177.124				61.9	-169.333	-173.016	-173.163	-171.647	-173.15	-171.765	-172.563	-172.812
	62	-174.793	-171.033	-173.967	-171.482	-169.994	-171.579	-170.278	-169.381	-171.358	-170.683	-170.174	-168.676	-171.727	-172.289	-174.124	-170.494				62	-172.207	-171.48	-170.032	-171.768	-171.981	-171.052	-171.636	-171.808	-170.18	-171.018	-172.037	-171.247	-172.944	-173.514	-173.929	-177.515				62	-169.057	-172.73	-173.495	-171.395	-173	-172.163	-172.637	-172.414
	62.1	-173.835	-171.366	-173.053	-170.943	-170.22	-171.176	-169.396	-169.127	-171.35	-170.655	-171.286	-168.164	-171.312	-172.77	-173.502	-170.139				62.1	-172.096	-171.867	-170.033	-171.685	-172.742	-170.611	-171.59	-171.361	-170.178	-170.585	-171.944	-171.756	-173.424	-173.619	-174.443	-178.004				62.1	-169.476	-172.277	-174.077	-171.011	-172.787	-172.398	-172.63	-172.178
	62.2	-173.126	-171.19	-171.614	-171.06	-170.606	-170.749	-168.94	-169.042	-171.292	-170.977	-172.511	-168.728	-170.504	-172.694	-173.116	-170.012				62.2	-171.752	-172.183	-169.546	-171.419	-173.04	-170.152	-171.778	-170.937	-170.162	-170.607	-171.935	-172.179	-173.825	-173.373	-174.748	-178.263				62.2	-170.269	-172.035	-174.394	-170.929	-172.901	-172.182	-172.458	-171.991
	62.3	-172.971	-171.002	-170.888	-171.629	-171.263	-170.485	-169.03	-168.914	-171.301	-171.234	-172.594	-169.902	-169.817	-172.064	-172.989	-170.562				62.3	-171.324	-172.091	-168.939	-171.152	-172.642	-170.053	-172.307	-170.517	-170.19	-170.852	-172.215	-171.842	-173.841	-173.174	-174.766	-178.318				62.3	-170.911	-171.951	-174.278	-171.341	-173.293	-171.795	-172.567	-171.69
	62.4	-173.049	-171.001	-171.281	-171.79	-171.501	-170.922	-169.743	-168.701	-171.112	-171.34	-171.634	-171.007	-169.702	-171.42	-172.492	-171.284				62.4	-171.188	-171.601	-169.194	-171.207	-171.952	-170.448	-172.656	-170.348	-170.322	-170.817	-172.783	-170.957	-173.452	-173.249	-175.094	-178.173				62.4	-171.1	-171.922	-173.917	-172.087	-173.735	-171.545	-172.984	-171.377
	62.5	-173.036	-170.946	-171.994	-171.346	-171.166	-171.767	-170.648	-169.186	-170.826	-171.57	-170.579	-171.833	-169.705	-171.324	-171.648	-171.528				62.5	-171.377	-170.759	-170.348	-171.519	-171.652	-170.884	-172.272	-170.723	-170.356	-170.343	-173.424	-170.48	-172.95	-173.457	-175.807	-177.609				62.5	-170.897	-172.161	-173.279	-172.813	-174.019	-171.471	-173.006	-171.622
	62.6	-172.752	-171.062	-172.602	-170.973	-170.846	-172.268	-171.373	-170.627	-171.055	-171.775	-170.087	-172.395	-169.472	-171.523	-171.157	-171.363				62.6	-171.53	-169.491	-171.346	-171.79	-171.506	-170.902	-171.515	-171.405	-170.201	-170.043	-173.797	-170.768	-172.583	-173.482	-176.19	-176.827				62.6	-170.799	-172.756	-172.398	-173.062	-173.81	-171.517	-172.412	-172.58
	62.7	-172.351	-171.567	-173.28	-171.029	-170.601	-172.256	-171.686	-172.018	-171.737	-171.545	-170.379	-172.586	-169.519	-171.649	-171.416	-171.075				62.7	-171.406	-168.43	-171.67	-171.95	-170.924	-170.537	-170.981	-171.937	-170.071	-170.463	-173.602	-171.397	-172.664	-173.283	-175.85	-176.231				62.7	-171.078	-173.265	-171.704	-173.067	-172.961	-171.643	-171.737	-173.355
	62.8	-172.25	-172.039	-173.897	-171.141	-170.222	-171.695	-171.44	-172.502	-172.232	-170.573	-171.254	-172.123	-170.236	-171.805	-171.98	-170.722				62.8	-171.195	-168.689	-171.608	-171.949	-170.315	-170.211	-170.647	-172.208	-170.132	-171.262	-172.739	-171.79	-173.043	-173.386	-175.085	-175.833				62.8	-171.448	-173.12	-171.39	-173.404	-172.011	-171.959	-171.16	-173.375
	62.9	-172.726	-172.057	-173.944	-170.903	-169.988	-170.753	-171.103	-172.145	-172.068	-169.167	-172.215	-170.922	-171.311	-172.05	-172.26	-170.657				62.9	-171.341	-170.353	-171.397	-171.664	-170.363	-170.403	-170.445	-172.27	-170.195	-171.656	-171.593	-171.398	-173.252	-174.101	-174.334	-175.565				62.9	-171.446	-172.359	-171.386	-173.869	-171.781	-172.429	-170.715	-173.175
	63	-173.763	-171.647	-173.135	-170.662	-170.044	-170.092	-171.112	-171.09	-171.067	-168.491	-172.612	-169.684	-172.4	-172.097	-172.159	-171.174				63	-171.902	-172.433	-171.178	-171.23	-170.744	-171.076	-170.523	-172.134	-170.25	-171.354	-171.046	-170.4	-173.333	-175.072	-174.151	-175.58				63	-171.018	-171.502	-171.66	-173.92	-172.256	-172.76	-170.869	-173.073
	63.1	-174.955	-171.241	-171.777	-170.942	-170.106	-169.905	-171.353	-169.651	-169.729	-169.298	-172.009	-169.23	-173.078	-171.726	-171.728	-171.663				63.1	-172.316	-173.809	-171.077	-171.071	-170.878	-171.74	-170.928	-171.729	-170.694	-170.816	-171.438	-169.57	-173.357	-175.823	-174.766	-175.77				63.1	-170.567	-171.201	-172.133	-173.285	-172.597	-172.828	-171.727	-172.966
	63.2	-175.512	-171.175	-170.593	-171.433	-169.85	-169.805	-171.563	-168.662	-168.952	-170.89	-171.122	-169.401	-172.741	-171.124	-171.14	-171.659				63.2	-172.064	-173.777	-171.048	-171.187	-170.814	-172.293	-171.747	-171.098	-171.465	-170.715	-171.975	-169.33	-173.252	-176.106	-175.605	-175.837				63.2	-170.568	-171.656	-172.769	-172.125	-172.345	-172.924	-172.707	-173.169
	63.3	-175.019	-171.081	-170.165	-171.743	-169.568	-169.811	-171.394	-168.596	-168.902	-172.043	-171.152	-169.582	-171.716	-170.569	-170.886	-171.407				63.3	-171.455	-172.656	-171.121	-171.252	-170.687	-172.864	-172.72	-170.516	-171.772	-171.114	-172.094	-169.737	-173.247	-175.714	-176.095	-175.761				63.3	-170.971	-172.323	-173.469	-170.851	-171.831	-173.28	-172.978	-173.857
	63.4	-174.089	-170.405	-170.297	-172.114	-169.844	-170.197	-170.716	-169.049	-169.295	-172.232	-171.887	-169.632	-170.975	-170.303	-171.112	-170.909				63.4	-171.242	-171.389	-171.42	-171.275	-170.622	-173.178	-172.954	-170.33	-171.259	-171.426	-171.985	-170.482	-173.471	-174.562	-176.088	-175.6				63.4	-171.293	-172.791	-173.806	-169.987	-171.635	-173.644	-172.265	-174.415
	63.5	-173.711	-169.402	-170.368	-172.567	-170.552	-170.863	-170.254	-169.489	-170.089	-171.733	-172.16	-169.748	-170.851	-170.446	-171.265	-170.296				63.5	-171.571	-170.594	-171.7	-171.357	-170.706	-173.017	-171.873	-170.62	-170.573	-171.389	-171.889	-171.006	-173.707	-173.178	-175.42	-175.549				63.5	-171.365	-173.358	-173.605	-170.235	-171.819	-173.74	-171.463	-174.241
	63.6	-174.018	-168.795	-170.397	-172.448	-171.149	-171.589	-170.684	-169.812	-171.083	-170.779	-171.583	-170.135	-170.932	-170.677	-171.063	-170.242				63.6	-171.873	-170.58	-171.469	-171.223	-170.541	-172.606	-170.262	-171.105	-170.473	-171.357	-171.912	-171.053	-173.703	-172.384	-174.299	-175.834				63.6	-171.483	-174.23	-173.164	-171.569	-171.846	-173.411	-171.589	-173.566
	63.7	-174.112	-168.759	-170.709	-171.517	-171.435	-172.195	-171.698	-170.302	-172.035	-169.459	-170.653	-170.878	-170.9	-170.69	-170.981	-170.651				63.7	-171.866	-171.329	-170.917	-170.843	-170.146	-172.218	-169.431	-171.6	-171.007	-171.519	-172.087	-170.651	-173.574	-172.455	-173.544	-176.136				63.7	-171.892	-175.085	-172.736	-172.844	-171.456	-172.52	-172.22	-173.042
	63.8	-173.443	-169.058	-171.058	-170.533	-171.504	-172.545	-172.557	-171.045	-172.803	-168.414	-170.311	-171.785	-170.804	-170.79	-171.398	-170.587				63.8	-171.962	-172.291	-170.794	-170.714	-170.095	-172.048	-169.653	-172.089	-171.613	-171.709	-172.259	-170.071	-173.696	-173.014	-173.558	-176.241				63.8	-172.294	-175.408	-172.265	-173.261	-170.956	-171.838	-172.309	-172.908
	63.9	-172.521	-169.472	-171.203	-170.289	-171.379	-172.49	-172.794	-171.437	-172.899	-168.277	-171.063	-172.454	-170.616	-171.086	-171.829	-169.974				63.9	-172.314	-172.853	-171.139	-170.976	-170.386	-172.116	-170.453	-172.405	-171.864	-171.897	-172.295	-169.856	-174.001	-173.662	-173.996	-176.582				63.9	-172.163	-174.932	-171.901	-173.121	-170.685	-172.369	-171.852	-173.132
	64	-171.927	-169.713	-171.522	-170.952	-171.092	-171.928	-172.563	-170.806	-172.099	-168.476	-171.999	-172.551	-170.216	-170.914	-171.649	-169.611				64	-172.547	-172.653	-171.138	-171.347	-170.731	-172.155	-171.296	-172.388	-171.636	-172.325	-172.326	-170.19	-174.011	-174.19	-174.54	-177.244				64	-171.659	-173.865	-172.081	-173.003	-170.718	-173.422	-171.306	-173.718
	64.1	-171.534	-169.846	-172.3	-172.087	-170.728	-170.928	-172.2	-169.438	-171.043	-168.289	-172.073	-172.099	-169.777	-169.966	-171.301	-169.744				64.1	-172.368	-171.501	-170.569	-171.832	-171.147	-172.09	-171.582	-172.126	-170.962	-172.978	-172.556	-170.65	-173.663	-174.423	-174.937	-177.755				64.1	-171.321	-172.733	-172.748	-173.025	-170.989	-173.576	-170.73	-174.328
	64.2	-171.205	-170.294	-173.265	-172.742	-170.475	-169.949	-171.622	-168.444	-170.641	-168.34	-171.72	-171.423	-169.765	-169.03	-171.418	-169.967				64.2	-171.882	-169.946	-170.329	-172.432	-171.671	-172.065	-171.252	-171.842	-170.227	-173.245	-172.844	-170.867	-173.251	-174.575	-174.915	-177.994				64.2	-171.101	-172.2	-173.595	-172.848	-171.368	-172.78	-170.21	-174.44
	64.3	-171.359	-170.863	-173.812	-172.537	-170.407	-169.475	-170.916	-168.571	-171.154	-169.476	-171.688	-171.014	-170.242	-169.071	-171.764	-170.028				64.3	-171.352	-169.167	-170.862	-172.96	-172.205	-171.755	-170.863	-171.62	-169.919	-172.807	-172.696	-170.821	-173.031	-174.959	-174.751	-178.209				64.3	-170.698	-172.515	-174.389	-172.323	-171.632	-171.955	-170.066	-173.99
	64.4	-172.246	-170.871	-173.546	-172.13	-170.302	-169.353	-170.654	-169.481	-171.811	-171.193	-171.573	-171.041	-170.807	-169.918	-172.08	-170.091				64.4	-170.997	-169.346	-171.575	-173.336	-172.459	-170.932	-170.63	-171.418	-170.078	-172.135	-172.078	-170.481	-173.272	-175.311	-174.999	-178.328				64.4	-170.519	-172.949	-174.644	-171.821	-171.759	-171.613	-170.574	-173.507
	64.5	-173.404	-170.248	-172.652	-172.06	-170.255	-169.485	-171.176	-170.315	-171.625	-172.114	-171.069	-171.105	-171.312	-170.629	-172.451	-170.452				64.5	-170.955	-169.725	-171.945	-173.218	-172.125	-170.199	-170.503	-171.259	-170.451	-171.724	-171.827	-169.874	-173.996	-175.324	-175.52	-177.982				64.5	-171.079	-172.715	-174.215	-171.658	-172.073	-171.734	-171.315	-173.516
	64.6	-174.239	-169.498	-171.649	-172.315	-170.448	-170.127	-171.889	-170.542	-170.596	-171.628	-170.801	-170.919	-171.755	-170.988	-172.815	-171.092				64.6	-170.927	-170.158	-171.859	-172.344	-171.282	-170.094	-170.414	-171.162	-170.75	-171.672	-172.42	-169.388	-174.609	-175.211	-175.899	-177.32				64.6	-171.792	-172.181	-173.636	-171.781	-172.564	-171.884	-171.626	-173.831
	64.7	-174.6	-169.068	-171.129	-172.688	-170.733	-170.849	-171.881	-170.237	-169.774	-170.612	-170.835	-170.793	-172.064	-171.356	-172.809	-171.442				64.7	-170.467	-170.852	-171.246	-171.311	-170.486	-170.579	-170.023	-171.202	-170.815	-171.777	-173.201	-169.503	-174.398	-175.193	-176.157	-176.97				64.7	-171.843	-172.131	-173.18	-171.934	-172.819	-171.588	-171.729	-174.172
	64.8	-174.629	-169.185	-171.145	-172.814	-171.044	-171.038	-171.243	-169.985	-170.055	-170.259	-170.436	-170.921	-172.081	-171.791	-172.272	-170.939				64.8	-169.745	-171.412	-170.401	-170.943	-170.412	-171.241	-169.328	-171.556	-170.829	-171.806	-173.451	-170.216	-173.43	-175.215	-176.217	-177.055				64.8	-171.56	-172.746	-172.618	-171.908	-172.772	-171.063	-172.164	-174.783
	64.9	-174.521	-169.654	-171.058	-172.718	-171.335	-170.921	-170.866	-170.199	-171.371	-170.725	-169.922	-170.925	-171.802	-172.239	-171.697	-169.906				64.9	-169.427	-171.462	-169.934	-171.168	-171.055	-171.486	-169.04	-172.08	-170.984	-171.879	-173.029	-170.953	-172.396	-175.299	-175.847	-177.098				64.9	-171.572	-173.544	-171.944	-171.784	-172.67	-170.951	-172.797	-175.2
	65	-174.335	-170.112	-170.655	-172.919	-171.468	-170.861	-171.194	-170.518	-172.713	-171.48	-170.413	-170.521	-171.644	-172.697	-171.605	-169.278				65	-169.836	-171.34	-169.996	-171.438	-171.575	-171.102	-169.6	-172.368	-171.177	-171.985	-172.226	-171.124	-171.788	-175.328	-175.374	-176.813				65	-171.82	-173.794	-171.653	-171.588	-172.645	-171.266	-172.919	-174.53
	65.1	-173.998	-170.603	-170.788	-173.305	-171.534	-170.792	-171.82	-170.581	-173.23	-172.104	-171.792	-169.981	-171.724	-172.773	-171.866	-169.418				65.1	-170.603	-171.405	-170.2	-171.832	-171.291	-170.675	-170.471	-172.149	-171.224	-171.799	-171.501	-170.964	-171.609	-175.104	-175.25	-176.411				65.1	-172.088	-173.377	-171.83	-171.051	-172.672	-171.589	-172.243	-173.311
	65.2	-173.658	-171.202	-171.971	-173.183	-171.737	-170.842	-171.871	-170.812	-173.215	-172.301	-172.671	-169.594	-171.713	-172.211	-172.054	-169.972				65.2	-171.182	-171.458	-170.328	-172.461	-170.421	-170.838	-170.9	-171.467	-171.078	-171.306	-171.119	-170.981	-171.722	-174.833	-175.348	-176.303				65.2	-172.407	-172.97	-171.814	-170.272	-172.642	-171.944	-171.615	-172.733
	65.3	-173.55	-171.743	-173.349	-172.622	-171.971	-171.226	-170.919	-171.29	-173.159	-171.807	-172.273	-169.342	-171.602	-171.387	-171.999	-170.527				65.3	-171.37	-171.478	-170.351	-172.899	-169.618	-171.362	-170.874	-170.809	-170.799	-170.626	-171.069	-171.113	-172.226	-174.961	-175.385	-176.614				65.3	-172.724	-172.971	-171.59	-170.023	-172.425	-172.465	-172.125	-172.979
	65.4	-173.586	-172.149	-173.958	-172.302	-171.826	-171.644	-169.566	-171.253	-172.935	-170.809	-171.193	-169.401	-171.471	-170.535	-171.712	-170.974				65.4	-171.406	-171.709	-170.206	-172.939	-169.342	-171.792	-170.857	-170.74	-170.633	-169.854	-171.247	-171.236	-173.064	-175.593	-175.36	-177.217				65.4	-172.71	-173.114	-171.858	-170.906	-171.94	-172.923	-173.302	-173.473
	65.5	-173.515	-172.26	-173.674	-172.401	-171.14	-171.67	-169.028	-170.565	-172.484	-170.197	-170.461	-170.274	-171.067	-169.779	-171.417	-171.327				65.5	-171.559	-172.012	-170.068	-173.036	-169.505	-172.032	-171.014	-171.163	-170.746	-169.318	-171.699	-171.513	-173.734	-176.245	-175.225	-177.849				65.5	-172.021	-173.283	-172.658	-172.273	-171.455	-173.175	-173.707	-173.715
	65.6	-173.154	-171.921	-172.763	-172.435	-170.188	-171.192	-169.632	-169.789	-171.966	-170.6	-170.358	-171.62	-170.453	-169.912	-171.439	-171.29				65.6	-171.863	-172.301	-169.921	-173.479	-169.751	-172.008	-171.064	-171.67	-170.688	-169.365	-172.229	-171.854	-173.967	-176.166	-174.918	-178.033				65.6	-170.938	-173.55	-173.432	-172.748	-171.471	-173.315	-173.136	-173.728
	65.7	-172.473	-171.237	-171.59	-172.078	-169.464	-170.36	-170.191	-169.235	-171.486	-171.441	-170.241	-172.262	-170.169	-171.411	-171.745	-170.657				65.7	-172.234	-172.55	-169.576	-173.874	-169.938	-171.889	-170.724	-172.061	-170.24	-169.963	-172.47	-171.948	-173.874	-175.027	-174.625	-177.384				65.7	-170.297	-173.707	-173.762	-172.08	-171.996	-173.169	-172.456	-173.688
	65.8	-171.875	-170.427	-171.002	-171.801	-169.436	-169.626	-169.73	-168.923	-171.439	-171.93	-169.694	-171.959	-170.377	-173.322	-171.867	-169.812				65.8	-172.599	-172.559	-169.474	-173.788	-170.208	-171.973	-170.077	-172.104	-170.166	-170.657	-172.645	-171.932	-173.524	-173.398	-174.405	-176.133				65.8	-170.353	-173.622	-173.491	-171.317	-172.415	-172.424	-172.064	-173.424
	65.9	-172.064	-169.87	-171.675	-172.049	-170.199	-169.467	-168.809	-168.713	-171.909	-171.902	-169.277	-171.568	-170.606	-174.454	-171.481	-169.372				65.9	-172.893	-172.344	-170.076	-173.162	-170.687	-172.116	-169.493	-171.811	-170.776	-171.081	-173.26	-172.248	-173.261	-172.475	-174.472	-174.923				65.9	-170.726	-173.534	-172.878	-171.314	-172.351	-171.475	-171.723	-172.88
	66	-172.813	-169.767	-173.054	-172.331	-171.177	-169.994	-168.671	-168.726	-172.204	-171.317	-169.551	-171.507	-170.501	-174.424	-170.704	-169.662				66	-173.048	-171.938	-170.987	-172.235	-171.09	-172.051	-169.393	-171.633	-171.396	-171.296	-174.052	-172.765	-173.422	-173.009	-175.191	-174.405				66	-171.153	-173.701	-172.561	-171.973	-172.021	-171.254	-171.304	-172.311
	66.1	-172.915	-170.012	-174.069	-172.217	-171.662	-170.961	-169.695	-169.188	-172.253	-170.432	-170.044	-171.391	-170.314	-173.454	-170.042	-170.452				66.1	-172.839	-171.507	-171.517	-171.599	-171.072	-171.649	-169.848	-171.771	-171.697	-171.6	-174.341	-172.806	-173.609	-174.496	-175.836	-174.82				66.1	-171.504	-173.827	-172.664	-172.798	-171.771	-171.915	-171.162	-172.055
	66.2	-172.272	-170.433	-174.04	-172.131	-171.734	-171.685	-170.882	-169.557	-172.843	-169.973	-170.354	-170.884	-170.383	-172.277	-170.048	-170.945				66.2	-172.303	-171.416	-171.506	-171.492	-170.636	-170.851	-170.536	-171.94	-171.963	-171.87	-174.072	-172.236	-173.336	-175.787	-175.376	-175.719				66.2	-171.686	-173.533	-172.697	-173.478	-171.776	-172.508	-171.587	-172.428
	66.3	-172.002	-170.874	-173.047	-172.416	-171.887	-171.721	-171.251	-169.348	-173.749	-170.206	-170.622	-170.302	-170.61	-171.72	-170.654	-170.727				66.3	-171.853	-171.546	-171.292	-171.494	-169.904	-169.752	-171.261	-171.994	-172.26	-171.691	-173.56	-171.672	-172.957	-176.193	-174.287	-176.521				66.3	-171.906	-173.28	-172.448	-173.913	-171.959	-172.308	-172.065	-173.276
	66.4	-172.585	-171.083	-172.033	-172.69	-171.937	-171.339	-170.843	-169.162	-173.9	-170.631	-170.537	-170.034	-170.805	-171.911	-171.144	-170.483				66.4	-171.597	-171.547	-171.315	-171.578	-169.327	-168.749	-171.845	-172.155	-172.195	-171.412	-172.777	-171.582	-173.067	-175.726	-173.702	-176.878				66.4	-172.211	-173.55	-172.083	-173.97	-172.288	-171.584	-172.032	-174.106
	66.5	-173.467	-170.989	-171.73	-172.559	-171.622	-171.107	-170.291	-169.418	-173.224	-170.759	-169.923	-169.997	-171.224	-172.415	-171.105	-170.822				66.5	-171.566	-171.33	-171.483	-172.017	-169.518	-168.478	-171.782	-172.435	-171.704	-171.559	-171.849	-171.544	-173.648	-174.785	-173.797	-176.916				66.5	-172.326	-174.068	-171.841	-173.572	-172.747	-170.874	-171.48	-174.665
	66.6	-173.781	-170.835	-171.926	-172.248	-171.299	-171.443	-170.201	-169.523	-172.423	-170.568	-169.667	-170.107	-171.897	-172.765	-170.621	-171.377				66.6	-171.936	-170.964	-171.265	-172.336	-170.345	-169.179	-170.905	-172.351	-171.441	-171.653	-171.562	-171.04	-174.195	-174.076	-174.021	-177.15				66.6	-172.313	-174.299	-171.913	-173.075	-173.065	-170.544	-170.605	-174.828
	66.7	-173.132	-170.807	-172.064	-172.152	-171.301	-172.031	-170.663	-169.207	-171.837	-170.394	-170.394	-170.584	-172.316	-172.565	-169.923	-171.675				66.7	-172.391	-170.698	-170.642	-172.04	-170.786	-170.172	-169.994	-171.625	-171.779	-171.333	-172.165	-170.422	-174.108	-174.124	-174.044	-177.402				66.7	-172.483	-174.128	-172.087	-172.954	-173.115	-170.806	-169.895	-174.424
	66.8	-172.014	-170.838	-172.127	-172.011	-171.643	-172.24	-171.319	-169.205	-171.601	-170.455	-171.152	-171.424	-172.418	-171.829	-169.578	-171.593				66.8	-172.588	-170.553	-170.331	-171.454	-170.412	-170.685	-169.915	-170.797	-172.151	-171.135	-172.835	-170.087	-173.36	-174.872	-174.059	-177.236				66.8	-172.897	-173.64	-171.894	-173.093	-172.995	-171.413	-169.944	-173.797
	66.9	-171.344	-170.636	-172.517	-171.555	-171.918	-172.019	-171.878	-169.817	-171.752	-170.47	-171.009	-172.032	-172.564	-171.142	-169.802	-171.291				66.9	-172.834	-170.179	-170.764	-170.936	-170.285	-170.687	-170.669	-170.624	-172.055	-171.396	-172.892	-169.779	-172.714	-175.807	-174.403	-176.901				66.9	-173.176	-172.963	-171.39	-172.937	-172.807	-171.889	-170.804	-173.504
	67	-171.535	-170.084	-173.101	-171.175	-171.67	-171.474	-172.342	-170.179	-171.878	-170.269	-170.461	-171.805	-172.394	-170.901	-170.063	-171.235				67	-173.281	-169.691	-171.499	-170.593	-171.048	-170.456	-171.719	-170.978	-171.702	-171.929	-172.457	-169.346	-172.487	-176.105	-175.064	-176.639				67	-172.812	-172.561	-171.384	-172.341	-172.772	-172.099	-171.806	-173.539
	67.1	-172.184	-169.613	-173.188	-171.331	-171.017	-170.663	-172.483	-169.771	-171.634	-170.147	-170.313	-170.884	-171.41	-170.924	-169.933	-171.25				67.1	-173.374	-169.648	-172.024	-170.791	-171.638	-169.974	-172.807	-171.179	-171.3	-172.338	-172.092	-169.064	-172.103	-175.672	-175.666	-176.675				67.1	-171.861	-172.751	-172.249	-171.716	-172.778	-172.005	-172.185	-173.572
	67.2	-172.795	-169.569	-172.684	-171.983	-170.389	-170.001	-171.935	-169.103	-171.18	-170.304	-170.673	-170.035	-170.299	-170.931	-169.43	-170.714				67.2	-172.726	-170.075	-172.258	-171.659	-171.096	-169.329	-173.73	-171.058	-170.759	-172.368	-172.129	-169.053	-171.395	-175.298	-175.85	-177.24				67.2	-170.968	-172.959	-173.119	-171.357	-172.325	-171.357	-172.023	-173.159
	67.3	-173.148	-169.866	-172.222	-172.614	-170.217	-169.79	-171.099	-168.554	-170.876	-170.377	-171.093	-169.774	-169.948	-170.814	-168.952	-169.903				67.3	-171.837	-170.287	-171.989	-172.566	-169.897	-168.808	-174.043	-171.083	-170.159	-172.254	-172.414	-169.186	-170.976	-175.148	-175.717	-177.756				67.3	-170.79	-172.653	-173.18	-171.325	-171.418	-170.273	-171.868	-172.221
	67.4	-173.238	-170.526	-172.072	-172.889	-170.753	-169.996	-170.704	-168.1	-170.891	-170.108	-171.27	-169.757	-170.02	-170.728	-169.104	-169.4				67.4	-171.401	-170.105	-171.207	-172.978	-169.1	-168.603	-173.623	-171.644	-170.045	-172.281	-172.722	-169.284	-171.086	-174.777	-175.622	-177.553				67.4	-171.311	-172.266	-172.635	-171.531	-170.676	-169.548	-171.749	-171.503
	67.5	-173.239	-171.427	-172.183	-172.898	-171.557	-170.579	-170.678	-167.901	-171.387	-169.93	-171.352	-169.764	-169.891	-170.823	-170.046	-169.236				67.5	-171.375	-169.988	-170.524	-173.158	-169.18	-168.831	-172.901	-172.404	-170.858	-172.277	-172.764	-169.326	-171.341	-174.17	-175.487	-176.897				67.5	-171.847	-172.253	-172.025	-171.666	-170.575	-169.785	-171.31	-171.551
	67.6	-173.177	-172.026	-172.523	-172.656	-172.012	-171.674	-170.724	-168.114	-172.402	-169.949	-171.616	-170.289	-169.893	-170.673	-171.092	-169.354				67.6	-171.333	-169.848	-170.315	-173.572	-169.703	-169.262	-172.11	-172.631	-171.945	-171.917	-172.416	-169.604	-171.593	-173.395	-175.037	-176.274				67.6	-172.098	-172.466	-171.579	-171.739	-171.028	-170.648	-170.522	-172.006
	67.7	-173.016	-171.803	-172.75	-172.047	-172.207	-173.133	-170.962	-168.469	-173.357	-169.673	-172.111	-171.476	-170.498	-170.193	-171.634	-169.682				67.7	-171.353	-169.594	-170.308	-174.001	-170.007	-169.507	-171.475	-172.287	-172.231	-171.354	-172.091	-170.452	-171.941	-172.569	-174.754	-175.778				67.7	-172.208	-172.668	-171.508	-172.061	-171.627	-171.289	-169.888	-172.273
	67.8	-172.862	-171.014	-172.384	-171.283	-172.452	-173.941	-171.356	-168.521	-173.592	-169.084	-172.406	-172.61	-171.503	-170.166	-171.735	-170.002				67.8	-171.717	-169.822	-170.229	-173.804	-169.977	-169.881	-171.597	-172.181	-171.584	-171.081	-172.125	-171.667	-172.206	-172.384	-175.273	-175.628				67.8	-172.079	-172.819	-171.982	-172.398	-172.214	-171.313	-169.931	-172.144
	67.9	-172.518	-170.491	-171.321	-170.82	-172.595	-173.448	-171.691	-168.311	-172.933	-168.721	-171.901	-172.836	-172.507	-170.894	-171.71	-170.236				67.9	-172.31	-170.622	-170.146	-173.042	-169.948	-170.712	-172.311	-172.405	-170.561	-171.239	-172.306	-172.402	-172.171	-172.937	-176.143	-176.089				67.9	-171.561	-173.189	-172.605	-172.316	-172.834	-171.059	-170.467	-171.89
	68	-171.876	-170.462	-170.234	-171.052	-172.369	-172.456	-172.095	-168.338	-171.64	-168.97	-170.835	-172.148	-172.864	-171.776	-171.67	-170.368				68	-172.645	-171.296	-170.005	-172.439	-170.175	-171.441	-172.788	-172.091	-169.652	-171.516	-172.309	-172.022	-172.09	-173.523	-176.38	-176.782				68	-170.954	-173.87	-172.8	-172.005	-173.376	-171.026	-170.726	-171.773
	68.1	-171.772	-170.418	-170.065	-171.873	-171.984	-171.751	-172.431	-168.62	-170.592	-169.734	-170.289	-171.407	-172.273	-172.148	-171.553	-170.263				68.1	-172.427	-171.337	-169.818	-172.283	-170.478	-171.486	-172.837	-171.17	-169.14	-171.462	-172.037	-171.022	-172.459	-173.868	-175.848	-177.276				68.1	-170.88	-174.213	-172.477	-171.971	-173.567	-171.342	-170.454	-171.742
	68.2	-172.634	-170.225	-170.764	-172.462	-171.63	-171.267	-172.076	-168.696	-170.321	-170.474	-170.693	-171.123	-171.563	-171.726	-171.302	-169.998				68.2	-172.128	-170.708	-170.003	-172.258	-170.668	-170.973	-172.665	-170.373	-169.154	-171.01	-171.647	-170.409	-173.276	-174.014	-175.155	-177.569				68.2	-171.297	-173.658	-172.1	-172.202	-173.314	-171.61	-170.393	-171.861
	68.3	-173.408	-170.409	-171.525	-172.181	-170.924	-170.935	-171.158	-168.706	-170.3	-170.521	-171.363	-171.136	-171.258	-171.175	-171.1	-169.921				68.3	-172.28	-169.994	-170.374	-172.406	-170.902	-170.278	-172.335	-170.3	-169.725	-170.554	-171.391	-170.506	-174.062	-173.951	-174.88	-177.52				68.3	-171.486	-172.664	-172.23	-172.31	-172.985	-171.499	-171.25	-172.389
	68.4	-173.333	-171.3	-172.024	-171.372	-170.086	-170.773	-170.429	-168.907	-170.324	-170.074	-171.699	-171.224	-171.028	-171.649	-171.274	-170.028				68.4	-172.569	-169.88	-170.408	-172.931	-171.049	-169.649	-171.884	-171.231	-170.697	-170.313	-171.633	-170.818	-174.531	-173.949	-175.229	-176.912				68.4	-171.247	-172.183	-172.461	-172.262	-172.958	-171.279	-172.606	-173.385
	68.5	-172.884	-172.578	-172.338	-170.714	-170.001	-170.655	-170.156	-168.934	-170.831	-170.176	-171.611	-171.125	-170.864	-173.047	-171.659	-169.961				68.5	-172.745	-170.135	-170.475	-173.272	-170.647	-169.52	-171.429	-172.481	-171.716	-170.395	-172.575	-170.839	-174.69	-174.291	-175.831	-175.969				68.5	-171.065	-172.524	-171.998	-172.051	-173.236	-171.104	-173.382	-174.314
	68.6	-172.565	-173.375	-172.377	-170.411	-170.72	-170.507	-170.122	-168.839	-171.587	-171.108	-171.063	-170.59	-171.032	-174.189	-171.833	-169.837				68.6	-173.251	-170.254	-170.939	-172.83	-169.811	-170.251	-171.28	-173.149	-172.2	-171.042	-173.449	-170.737	-174.616	-174.801	-175.863	-175.123				68.6	-171.1	-173.071	-171.245	-171.572	-173.567	-170.72	-173.012	-174.55
	68.7	-172.498	-173.128	-172.142	-170.231	-171.48	-170.284	-170.057	-169.196	-171.975	-172.105	-170.38	-170.012	-171.397	-174.441	-171.598	-169.972				68.7	-173.866	-170.304	-171.374	-172.127	-169.186	-171.202	-171.344	-173.367	-171.694	-171.913	-173.392	-170.85	-174.387	-175.165	-174.997	-174.546				68.7	-171.057	-173.089	-171.044	-171.085	-173.371	-170.196	-171.854	-174.015
	68.8	-172.584	-172.168	-171.891	-170.125	-171.667	-169.982	-170.029	-169.943	-172.047	-172.591	-170.406	-170.066	-171.463	-173.691	-170.973	-170.304				68.8	-173.83	-170.527	-171.501	-171.986	-169.236	-171.198	-171.058	-173.488	-170.593	-172.098	-172.836	-171.124	-174.132	-175.213	-173.965	-174.414				68.8	-170.921	-172.562	-171.272	-170.953	-172.527	-169.978	-170.943	-172.949
	68.9	-172.675	-171.054	-171.752	-170.259	-171.56	-169.99	-170.126	-170.365	-171.976	-172.506	-171.229	-170.644	-170.777	-172.208	-170.21	-170.59				68.9	-173.385	-170.994	-171.374	-172.212	-169.814	-170.323	-170.36	-173.229	-169.724	-171.706	-172.637	-171.387	-174.021	-174.981	-173.808	-175.097				68.9	-170.955	-171.986	-171.401	-171.116	-171.931	-170.253	-171.116	-171.944
	69	-173.148	-170.082	-171.588	-170.558	-171.709	-170.576	-170.091	-170.101	-171.907	-172.004	-171.959	-171.182	-169.628	-171.073	-169.657	-170.634				69	-173.378	-171.423	-170.976	-171.927	-170.336	-169.582	-169.787	-172.542	-169.488	-171.684	-172.825	-171.37	-174.02	-174.777	-174.758	-176.421				69	-171.32	-171.676	-171.223	-171.196	-172.176	-170.811	-171.946	-171.701
	69.1	-174.149	-169.581	-171.246	-170.688	-171.831	-171.236	-169.912	-169.558	-172.387	-171.351	-172.032	-171.483	-169.154	-170.963	-169.442	-170.136				69.1	-173.755	-171.609	-170.545	-171.061	-170.54	-169.417	-169.565	-171.775	-169.728	-171.977	-173.146	-170.84	-173.942	-174.795	-176.18	-177.467				69.1	-171.955	-171.583	-170.701	-171.174	-172.701	-171.176	-172.096	-172.167
	69.2	-174.836	-169.689	-170.699	-170.456	-171.771	-171.403	-170.044	-169.356	-173.22	-170.861	-171.623	-171.541	-169.717	-171.393	-169.217	-169.261				69.2	-173.622	-171.811	-170.593	-170.566	-170.822	-169.712	-169.544	-171.12	-169.934	-171.857	-173.334	-170.166	-173.954	-175.087	-177.202	-177.617				69.2	-172.521	-171.587	-170.285	-171.494	-172.839	-171.088	-171.307	-172.727
	69.3	-174.645	-169.924	-170.19	-170.219	-172.064	-171.067	-170.628	-169.697	-173.379	-170.845	-171.17	-171.344	-170.07	-171.865	-168.877	-168.943				69.3	-172.835	-171.831	-171.343	-170.839	-171.44	-170.241	-169.897	-170.891	-169.666	-171.37	-172.974	-170.052	-174.438	-175.61	-177.333	-177.253				69.3	-172.512	-171.958	-170.693	-172.375	-172.505	-170.872	-170.738	-172.933
	69.4	-173.925	-170.028	-170.115	-170.571	-172.626	-170.389	-171.257	-170.259	-172.549	-171.146	-170.762	-170.922	-169.325	-172.21	-168.981	-169.653				69.4	-172.162	-171.123	-172.181	-171.343	-171.921	-170.508	-170.744	-171.394	-169.181	-171.11	-172.198	-170.648	-175.156	-175.907	-176.915	-177.021				69.4	-171.938	-172.866	-171.586	-173.432	-172.023	-171.005	-171.135	-172.795
	69.5	-173.114	-170.384	-170.376	-171.304	-172.614	-169.591	-171.734	-170.591	-171.398	-171.042	-170.293	-170.191	-168.304	-172.048	-169.384	-170.772				69.5	-171.94	-170.187	-172.152	-171.496	-171.824	-170.001	-171.596	-172.292	-169.29	-171.332	-171.633	-171.395	-175.438	-175.458	-176.542	-177.102				69.5	-171.344	-173.511	-171.93	-173.932	-172.032	-171.439	-172.044	-172.642
	69.6	-172.55	-170.899	-170.499	-171.747	-171.956	-169.284	-171.973	-170.363	-170.611	-170.335	-169.769	-169.396	-168.379	-171.231	-169.447	-171.468				69.6	-171.913	-170.15	-171.159	-171.143	-171.445	-169.242	-172.02	-172.95	-170.25	-171.694	-171.594	-171.689	-175.114	-174.32	-176.191	-177.298				69.6	-171.198	-173.123	-171.503	-173.64	-172.6	-171.637	-172.581	-172.857
	69.7	-172.428	-170.892	-170.464	-171.904	-171.414	-169.881	-171.618	-169.495	-170.305	-169.703	-169.219	-169.215	-169.622	-170.455	-169.73	-171.408				69.7	-172.087	-171.046	-170.105	-170.757	-171.336	-169.268	-172.056	-172.952	-171.292	-171.786	-172.04	-171.447	-174.459	-173.151	-175.759	-177.387				69.7	-171.492	-172.267	-170.95	-173.086	-172.747	-171.365	-172.434	-173.458
	69.8	-172.337	-170.376	-170.692	-172.048	-171.475	-170.84	-170.942	-168.518	-170.373	-169.393	-168.851	-169.701	-170.92	-170.505	-170.675	-170.942				69.8	-172.468	-171.809	-169.918	-170.771	-171.465	-170.044	-171.892	-172.316	-171.611	-171.634	-172.76	-171.034	-173.617	-172.659	-175.396	-177.18				69.8	-171.87	-171.893	-170.805	-172.907	-172.05	-171.014	-172.01	-173.864
	69.9	-171.841	-170.14	-171.196	-172.24	-171.845	-171.482	-171.013	-168.294	-171.001	-169.21	-168.741	-170.134	-171.449	-170.926	-171.18	-170.874				69.9	-172.599	-171.567	-170.539	-170.827	-171.131	-170.7	-171.659	-171.647	-171.239	-171.465	-173.225	-170.698	-172.685	-172.982	-175.027	-176.741				69.9	-172.258	-172.13	-171.072	-173.054	-171.515	-171.01	-171.634	-173.522
	70	-171.336	-170.582	-171.535	-172.616	-171.795	-171.65	-172.018	-168.749	-172.068	-169.381	-168.708	-170.181	-171.216	-170.535	-170.654	-171.362				70	-172.324	-170.621	-171.029	-170.459	-170.11	-170.939	-171.309	-171.356	-170.846	-171.364	-173.04	-170.526	-172.307	-173.493	-174.657	-176.564				70	-172.751	-172.451	-171.533	-173.068	-171.951	-171.394	-171.373	-172.575
	70.1	-171.285	-171.418	-171.567	-172.985	-171.044	-171.511	-172.925	-168.856	-172.69	-169.717	-169.041	-170.201	-170.551	-169.618	-170.025	-171.651				70.1	-172.014	-169.997	-170.726	-169.898	-169.187	-171.162	-170.858	-171.351	-171.03	-171.325	-172.682	-170.757	-172.99	-173.691	-174.55	-176.873				70.1	-172.795	-172.503	-171.89	-172.981	-172.711	-171.688	-171.325	-171.766
	70.2	-171.55	-172.211	-171.588	-172.676	-170.048	-171.553	-173.18	-168.313	-172.034	-169.51	-170.271	-170.409	-169.879	-169.668	-169.99	-171.371				70.2	-172.003	-170.039	-170.003	-169.633	-169.295	-171.646	-170.584	-171.574	-171.705	-171.563	-172.768	-171.234	-173.946	-173.825	-174.685	-177.203				70.2	-172.076	-172.638	-172.09	-173.015	-172.949	-171.448	-171.403	-171.609
	70.3	-171.941	-172.577	-171.639	-171.837	-169.574	-172.005	-173.076	-167.748	-170.172	-168.696	-171.95	-170.708	-169.803	-170.729	-170.278	-170.976				70.3	-172.34	-170.177	-169.473	-170.024	-170.482	-172.047	-170.58	-171.675	-172.038	-172.221	-173.079	-171.376	-174.178	-173.849	-174.795	-177.106				70.3	-171.283	-173.178	-172.278	-173.058	-172.941	-171.045	-171.534	-171.763
	70.4	-172.33	-172.593	-171.406	-171.361	-169.824	-172.564	-172.738	-167.76	-168.323	-167.974	-172.733	-171.384	-170.687	-171.604	-170.689	-170.672				70.4	-172.702	-170.015	-169.129	-171.23	-171.939	-171.742	-170.746	-171.328	-171.569	-172.76	-173.116	-171.042	-173.913	-173.444	-175.075	-176.791				70.4	-170.996	-173.651	-172.529	-173.204	-173.194	-171.031	-171.876	-171.631
	70.5	-172.34	-172.577	-171.025	-171.415	-170.211	-173.073	-172.064	-168.278	-167.777	-168.132	-171.987	-172.449	-172.259	-171.974	-171.305	-170.376				70.5	-172.796	-169.9	-168.937	-172.7	-172.773	-170.953	-171.077	-170.836	-170.786	-172.496	-172.897	-170.69	-173.695	-173.141	-175.857	-176.47				70.5	-170.924	-173.444	-172.884	-173.621	-173.336	-171.377	-172.352	-171.277
	70.6	-171.969	-172.47	-171.073	-171.63	-170.337	-173.277	-171.402	-168.534	-168.4	-169.23	-170.473	-172.919	-173.79	-172.044	-171.801	-170.346				70.6	-172.717	-170.163	-169.019	-173.468	-172.756	-170.642	-171.489	-170.633	-170.38	-171.58	-172.803	-170.859	-173.579	-173.616	-176.681	-175.86				70.6	-170.681	-172.57	-173.152	-174.029	-173.086	-171.839	-172.745	-171.323
	70.7	-171.764	-172.199	-171.71	-171.631	-170.253	-172.701	-171.23	-168.472	-169.299	-170.487	-169.453	-172.13	-174.416	-171.957	-171.909	-170.596				70.7	-172.602	-170.403	-169.185	-173.215	-172.551	-171.109	-171.743	-171.013	-170.542	-170.831	-172.82	-171.51	-173.527	-174.837	-176.809	-174.902				70.7	-170.531	-171.596	-173.041	-174.173	-172.957	-172.198	-173.053	-172.117
	70.8	-171.778	-171.998	-172.519	-171.185	-170.017	-171.573	-171.246	-168.816	-170.098	-171.11	-169.607	-170.852	-173.68	-172.196	-171.736	-170.986				70.8	-172.478	-170.054	-169.393	-172.388	-172.661	-171.924	-171.673	-172.063	-170.699	-170.579	-172.74	-171.968	-173.497	-176.194	-176.305	-174.097				70.8	-170.884	-171.251	-172.717	-174.045	-173.247	-172.211	-173.245	-173.178
	70.9	-171.581	-172.057	-173.203	-170.916	-169.873	-170.522	-170.908	-169.601	-170.883	-170.969	-170.64	-170.258	-172.024	-173.033	-171.281	-171.466				70.9	-172.444	-169.36	-169.944	-171.531	-172.614	-172.493	-171.486	-173.125	-170.339	-170.558	-172.789	-171.922	-173.241	-176.894	-175.922	-174.206				70.9	-171.511	-171.787	-172.646	-173.659	-173.818	-171.816	-173.253	-173.886
	71	-171.341	-172.116	-173.832	-171.587	-170.25	-169.8	-170.589	-170.235	-171.766	-170.71	-171.711	-170.391	-170.604	-173.939	-170.742	-171.54				71	-172.775	-169.171	-170.916	-170.885	-171.91	-172.267	-171.624	-173.204	-169.957	-170.802	-173.069	-171.64	-172.86	-176.724	-176.001	-175.31				71	-171.931	-172.672	-172.76	-173.19	-174.334	-171.342	-173.003	-174.154
	71.1	-171.525	-172.026	-174.18	-172.514	-171.187	-169.572	-170.85	-170.156	-172.643	-171.003	-172.356	-170.334	-170.399	-174.344	-170.404	-171.225				71.1	-173.428	-169.551	-171.745	-170.732	-170.741	-171.262	-172.252	-172.519	-169.996	-171.368	-173.208	-171.227	-172.96	-176.041	-175.953	-176.539				71.1	-171.998	-173.328	-172.502	-172.774	-174.403	-171.338	-172.349	-174.287
	71.2	-172.116	-172.196	-173.615	-172.579	-172.08	-169.839	-171.194	-169.458	-173.031	-171.39	-172.6	-169.625	-171.022	-174.378	-170.212	-171.248				71.2	-173.96	-169.702	-171.765	-171.192	-169.661	-170.095	-172.856	-171.996	-170.042	-171.756	-173.113	-170.745	-173.533	-175.093	-175.273	-177.212				71.2	-172.114	-173.707	-171.982	-172.348	-173.979	-171.949	-171.686	-174.178
	71.3	-172.676	-172.812	-171.975	-172.045	-172.541	-170.292	-171.124	-168.898	-172.71	-171.151	-172.473	-168.966	-171.275	-174.128	-170.191	-171.447				71.3	-174.189	-169.521	-171.3	-171.654	-169.266	-169.496	-172.735	-171.651	-169.999	-171.724	-173.112	-170.479	-173.88	-174.198	-174.585	-177.217				71.3	-172.659	-173.813	-171.814	-171.921	-173.1	-172.536	-171.709	-173.325
	71.4	-172.767	-173.339	-170.228	-171.666	-172.693	-170.814	-171.121	-168.707	-172.328	-170.896	-172.001	-169.337	-170.928	-173.345	-170.511	-170.985				71.4	-174.263	-169.654	-171.151	-171.705	-169.797	-169.779	-171.996	-171.293	-170.208	-171.826	-173.295	-170.556	-173.674	-173.839	-174.792	-176.779				71.4	-173.162	-173.432	-171.951	-171.435	-171.872	-172.505	-172.15	-171.982
	71.5	-172.593	-173.006	-169.337	-171.532	-172.439	-171.502	-171.368	-168.53	-172.478	-171.321	-171.194	-170.709	-170.502	-172.124	-171.103	-169.941				71.5	-174.364	-170.085	-171.23	-171.588	-170.678	-170.485	-171.111	-171.214	-170.586	-172.351	-173.581	-170.968	-173.129	-173.828	-175.565	-176.385				71.5	-173.044	-172.656	-171.908	-171.015	-171.133	-172.028	-172.524	-170.905
	71.6	-172.815	-171.957	-169.1	-171.684	-171.773	-171.997	-171.365	-168.543	-172.877	-171.852	-170.407	-172.001	-170.122	-171.074	-171.688	-169.216				71.6	-174.311	-170.391	-171.045	-171.259	-171.177	-171.066	-170.01	-171.553	-170.943	-172.845	-173.789	-171.71	-172.628	-173.715	-175.734	-176.288				71.6	-172.411	-172.022	-171.624	-171.102	-171.689	-171.41	-172.808	-170.406
	71.7	-173.534	-171.183	-169.136	-172.074	-171.142	-171.871	-171.051	-169.106	-172.989	-172.015	-170.18	-172.297	-169.907	-170.945	-171.941	-169.185				71.7	-173.955	-170.602	-170.769	-170.632	-171.35	-171.573	-169.117	-171.992	-171.212	-172.904	-173.493	-172.411	-172.317	-173.708	-174.924	-176.423				71.7	-171.805	-171.7	-171.321	-171.595	-172.831	-170.79	-172.888	-170.504
	71.8	-174.233	-171.001	-169.678	-172.086	-170.649	-171.632	-170.946	-169.812	-172.745	-172.127	-170.352	-171.727	-170.066	-171.567	-171.685	-169.474				71.8	-173.809	-171.003	-170.641	-170.14	-171.63	-171.951	-169.437	-172.172	-171.527	-172.604	-172.761	-172.613	-172.27	-174.023	-173.838	-176.591				71.8	-171.566	-171.532	-171.209	-171.992	-173.26	-170.512	-172.965	-170.906
	71.9	-174.678	-171.001	-170.712	-171.592	-170.23	-171.775	-171.304	-170.168	-172.551	-172.257	-170.598	-170.903	-170.412	-171.858	-171.103	-169.791				71.9	-174.046	-171.596	-170.336	-170.287	-172.128	-171.877	-170.603	-172.381	-171.933	-172.216	-172.241	-172.626	-172.559	-174.334	-173.277	-176.438				71.9	-171.565	-171.81	-171.464	-172.032	-172.831	-170.802	-173.334	-171.142
	72	-174.834	-170.912	-171.493	-171.212	-170.264	-171.837	-171.966	-170.071	-172.547	-172.326	-170.884	-170.179	-170.881	-171.447	-170.81	-169.965				72	-174.026	-171.782	-169.629	-170.954	-172.724	-171.348	-171.3	-172.797	-172.145	-172.12	-172.199	-173.053	-172.714	-174.319	-173.47	-176.006				72	-171.614	-172.824	-172.125	-171.703	-172.397	-171.134	-173.801	-171.342
	72.1	-174.421	-170.758	-171.728	-171.177	-170.898	-171.481	-172.51	-169.534	-172.512	-172.385	-171.038	-169.78	-171.606	-171.006	-171.291	-169.914				72.1	-173.792	-171.207	-168.944	-171.648	-173.207	-170.719	-171.185	-172.991	-172.093	-172.532	-172.339	-173.525	-172.377	-174.041	-174.325	-175.773				72.1	-171.657	-174.205	-172.893	-171.228	-172.613	-170.892	-174.041	-171.917
	72.2	-173.179	-170.756	-172.005	-171.316	-171.706	-171.127	-172.507	-169.161	-172.423	-172.058	-171.059	-169.999	-172.135	-171.097	-172.226	-169.841				72.2	-173.835	-170.629	-168.986	-172.068	-173.192	-170.457	-170.589	-172.776	-172	-173.004	-172.179	-173.268	-172.142	-173.699	-175.372	-175.938				72.2	-171.72	-175.038	-173.251	-171.022	-173.262	-170.589	-173.83	-172.53
	72.3	-171.393	-171.032	-172.496	-171.647	-172.419	-170.865	-172.005	-169.608	-172.279	-171.141	-171.108	-170.754	-171.957	-171.58	-172.88	-169.851				72.3	-173.886	-170.824	-169.95	-172.142	-172.358	-170.563	-169.999	-172.275	-171.917	-172.971	-171.661	-172.49	-172.568	-173.455	-176.004	-176.326				72.3	-171.884	-174.614	-172.879	-171.441	-173.619	-170.968	-173.093	-172.569
	72.4	-170.013	-171.527	-172.657	-172.016	-172.982	-170.333	-171.413	-170.523	-172.128	-170.174	-170.964	-171.303	-171.317	-171.909	-172.72	-169.887				72.4	-173.8	-171.363	-171.205	-171.991	-170.991	-170.25	-169.913	-171.53	-171.839	-172.389	-171.061	-171.961	-173.374	-173.338	-176.29	-176.872				72.4	-172.003	-173.42	-172.098	-172.405	-173.573	-171.594	-172.06	-172.303
	72.5	-169.818	-171.892	-172.401	-172.009	-173.059	-169.621	-171.144	-171.188	-172.146	-169.694	-170.582	-171.125	-170.81	-171.858	-171.941	-169.99				72.5	-173.654	-171.387	-172.046	-171.875	-169.69	-169.31	-170.408	-170.643	-171.921	-171.566	-170.507	-171.677	-174.04	-173.297	-176.466	-177.331				72.5	-171.711	-172.596	-171.797	-173.327	-173.703	-171.783	-171.388	-172.353
	72.6	-170.685	-171.69	-172.024	-171.621	-172.655	-169.238	-171.565	-171.271	-172.217	-169.629	-170.446	-170.603	-170.687	-171.687	-171.363	-170.113				72.6	-173.035	-170.911	-172.443	-171.916	-168.75	-168.581	-171.156	-170.037	-171.99	-170.981	-170.32	-170.992	-174.322	-173.272	-176.508	-177.113				72.6	-171.201	-172.611	-172.183	-173.524	-174.196	-171.597	-171.501	-172.442
	72.7	-171.795	-171.117	-171.515	-171.242	-172.28	-169.518	-172.444	-170.907	-172.077	-169.557	-170.819	-170.197	-170.862	-171.789	-171.36	-169.922				72.7	-171.961	-170.684	-172.439	-171.856	-168.438	-168.657	-171.731	-170.298	-171.646	-170.99	-170.783	-170	-174.065	-173.06	-176.554	-176.329				72.7	-171.171	-173.054	-172.411	-173.076	-174.588	-171.508	-171.893	-172.056
	72.8	-172.402	-170.632	-170.92	-170.937	-172.02	-170.347	-172.81	-170.374	-171.686	-169.661	-171.462	-169.918	-171.211	-172.158	-171.584	-169.343				72.8	-171.133	-171.042	-171.744	-171.509	-169.114	-169.541	-171.956	-171.399	-171.133	-171.452	-171.634	-169.489	-173.165	-172.472	-176.552	-175.824				72.8	-171.514	-173.28	-172.295	-172.894	-174.515	-171.74	-171.849	-171.575
	72.9	-172.355	-170.283	-170.495	-170.524	-171.607	-171.125	-172.328	-169.977	-171.259	-170.36	-171.637	-169.908	-171.568	-172.253	-171.799	-168.972				72.9	-170.893	-171.445	-170.825	-171.269	-170.399	-170.745	-172.029	-172.463	-171.034	-172.068	-172.446	-169.821	-172.389	-171.737	-176.314	-175.992				72.9	-171.509	-173.152	-172.47	-173.162	-174.066	-172.016	-171.586	-171.674
	73	-172.005	-170.275	-170.457	-170.453	-171.033	-171.13	-171.673	-170.069	-171.007	-171.193	-170.874	-170.365	-171.955	-171.807	-172.165	-169.104				73	-171.177	-171.289	-170.793	-171.467	-171.432	-171.528	-172.246	-172.819	-171.174	-172.625	-172.845	-170.56	-172.829	-171.392	-175.843	-176.518				73	-171.185	-172.814	-172.912	-173.323	-173.368	-171.996	-171.927	-172.265
	73.1	-171.808	-170.922	-171.011	-171.029	-170.54	-170.55	-171.431	-170.6	-170.904	-171.555	-169.876	-171.058	-172.816	-171.183	-172.498	-169.392				73.1	-171.757	-170.871	-171.563	-171.682	-171.991	-171.769	-172.501	-172.58	-170.988	-172.857	-172.608	-171.059	-173.991	-171.638	-175.101	-176.867				73.1	-171.084	-172.285	-173.137	-173.304	-172.492	-171.609	-172.946	-172.738
	73.2	-171.9	-171.666	-172.031	-171.531	-170.454	-170.285	-171.776	-171.301	-170.866	-171.358	-169.49	-171.695	-174.086	-170.783	-172.187	-169.799				73.2	-172.245	-170.88	-171.863	-171.486	-172.24	-171.801	-172.209	-172.257	-170.578	-172.822	-172.211	-171.26	-174.488	-172.18	-174.546	-176.834				73.2	-171.397	-171.82	-172.973	-173.093	-171.816	-171.002	-173.622	-172.77
	73.3	-172.06	-171.721	-172.871	-171.422	-170.798	-170.448	-172.458	-171.972	-171.105	-170.712	-169.558	-172.117	-174.556	-171.051	-171.454	-170.056				73.3	-172.464	-171.441	-171.388	-171.127	-172.185	-171.6	-171.169	-172.226	-170.505	-172.897	-172.265	-171.539	-174.176	-172.689	-174.923	-176.718				73.3	-171.807	-171.785	-172.749	-172.446	-171.613	-170.573	-173.327	-172.629
	73.4	-172.151	-171.119	-173.265	-171.305	-171.21	-170.636	-172.717	-172.188	-171.588	-170.234	-169.653	-172.368	-173.317	-171.917	-171.212	-169.543				73.4	-172.437	-172.103	-171.252	-170.926	-171.98	-171.254	-170.162	-172.231	-170.859	-173.121	-172.586	-171.818	-173.949	-173.05	-175.864	-176.838				73.4	-171.791	-171.972	-172.897	-171.638	-171.66	-170.729	-172.555	-172.694
	73.5	-172.223	-170.549	-173.322	-171.74	-171.561	-170.85	-172.331	-171.773	-171.601	-170.418	-169.875	-172.401	-171.067	-172.314	-171.634	-168.72				73.5	-172.232	-172.391	-172.13	-171.074	-171.803	-171.366	-170.166	-172.001	-171.333	-173.171	-172.813	-171.615	-174.203	-173.175	-176.45	-177.132				73.5	-171.191	-171.728	-173.074	-171.429	-171.845	-171.394	-171.71	-172.819
	73.6	-172.338	-170.465	-173.039	-172.168	-171.938	-171.055	-171.894	-171.159	-171.056	-170.744	-170.526	-172.074	-169.137	-171.679	-172.148	-168.378				73.6	-172.09	-172.122	-173.172	-171.579	-171.457	-171.985	-171.202	-171.785	-171.857	-172.997	-172.868	-170.999	-174.514	-173.093	-176.601	-177.225				73.6	-170.384	-171.201	-172.768	-171.935	-172.174	-172.122	-171.012	-172.685
	73.7	-172.529	-170.502	-172.766	-172.115	-172.343	-171.026	-171.728	-170.759	-170.843	-170.88	-171.536	-171.665	-168.295	-170.872	-172.212	-168.145				73.7	-172.279	-171.603	-173.349	-171.755	-170.811	-172.294	-172.295	-171.76	-172.51	-172.717	-172.332	-170.674	-174.389	-173.087	-176.6	-176.843				73.7	-169.883	-171.246	-172.362	-172.496	-172.278	-172.468	-170.945	-172.431
	73.8	-172.621	-170.314	-172.826	-172.068	-172.655	-170.502	-171.822	-170.925	-171.406	-171.398	-172.152	-171.403	-168.598	-170.936	-171.651	-167.524				73.8	-172.474	-171.204	-172.814	-171.032	-170.175	-171.964	-172.768	-171.837	-173.107	-172.334	-171.091	-170.877	-173.749	-173.309	-176.161	-176.052				73.8	-169.996	-171.911	-172.258	-172.736	-172.001	-172.4	-171.381	-172.361
	73.9	-172.745	-170.24	-172.914	-172.104	-172.572	-169.654	-172.213	-171.63	-172.186	-172.22	-172.012	-171.171	-169.412	-171.672	-170.929	-166.941				73.9	-172.244	-170.891	-172.109	-170.04	-169.885	-171.469	-172.84	-171.822	-173.118	-171.819	-170.199	-171.085	-172.854	-173.577	-175.093	-175.431				73.9	-170.717	-172.526	-172.267	-172.588	-171.95	-172.245	-171.532	-172.323
	74	-173.334	-170.806	-172.752	-171.56	-171.931	-169.41	-172.469	-171.958	-172.543	-172.167	-171.836	-171.078	-169.821	-172.072	-170.713	-166.8				74	-171.995	-170.804	-171.381	-169.583	-169.799	-171.028	-172.855	-171.526	-172.421	-171.224	-170.391	-171.056	-172.254	-173.529	-174.148	-175.713				74	-171.576	-172.793	-172.243	-172.264	-172.564	-172.046	-171.338	-172.048
	74.1	-174.112	-171.762	-172.673	-170.588	-171.28	-170.224	-172.144	-171.241	-172.27	-170.94	-171.875	-171.362	-169.929	-171.669	-170.938	-167.111				74.1	-172.026	-171.248	-170.835	-169.557	-169.712	-170.386	-172.696	-171.096	-171.692	-170.858	-171.039	-171.156	-172.214	-173.006	-173.902	-176.613				74.1	-171.963	-172.937	-172.248	-172.288	-173.515	-171.723	-171.551	-171.818
	74.2	-174.516	-172.267	-172.808	-170.328	-171.024	-171.257	-171.574	-170.077	-171.328	-169.729	-171.521	-171.776	-170.343	-170.762	-171.16	-167.883				74.2	-172.123	-172.086	-170.555	-169.663	-169.832	-169.52	-172.042	-171.09	-171.551	-170.85	-171.436	-171.677	-172.491	-172.235	-173.857	-177.352				74.2	-171.898	-173.271	-172.274	-172.749	-174.165	-171.49	-172.558	-171.881
	74.3	-174.339	-172.217	-172.79	-170.766	-170.678	-171.38	-171.249	-169.407	-170.205	-169.535	-170.717	-171.876	-170.807	-169.936	-171.323	-168.887				74.3	-172.333	-172.487	-170.385	-169.983	-170.205	-168.854	-171.034	-171.685	-171.935	-171.127	-171.636	-172.285	-173.064	-171.66	-173.648	-177.836				74.3	-171.635	-173.593	-172.087	-173.113	-174.1	-171.477	-173.839	-171.963
	74.4	-173.572	-172.187	-172.731	-170.698	-170.204	-170.355	-171.352	-169.303	-169.889	-170.213	-170	-171.731	-171.122	-169.79	-171.477	-169.582				74.4	-172.68	-171.839	-170.332	-170.413	-170.635	-169.012	-170.211	-172.214	-172.318	-171.672	-171.854	-172.615	-174.079	-171.616	-173.649	-178.108				74.4	-171.112	-173.414	-171.627	-173.088	-173.559	-171.515	-174.336	-171.815
	74.5	-172.438	-172.302	-173.154	-170.071	-170.466	-169.073	-171.657	-169.213	-170.539	-170.904	-169.765	-171.781	-171.804	-170.412	-171.451	-169.805				74.5	-172.878	-170.687	-170.34	-170.457	-171.184	-169.834	-169.773	-172.05	-172.367	-171.837	-172.228	-172.773	-175.091	-172.135	-174.089	-177.848				74.5	-170.458	-172.875	-171.166	-172.856	-173.112	-171.47	-173.779	-171.555
	74.6	-171.297	-172.447	-173.894	-169.771	-171.589	-168.378	-171.678	-169.339	-171.249	-170.919	-169.864	-172.005	-172.967	-171.32	-171.278	-169.989				74.6	-172.745	-169.866	-170.311	-170.209	-171.629	-170.327	-169.551	-171.623	-172.303	-170.928	-172.709	-172.577	-175.442	-172.901	-174.751	-177.059				74.6	-170.072	-172.514	-170.895	-172.546	-172.818	-171.372	-173.044	-171.481
	74.7	-170.594	-172.724	-174.219	-169.835	-172.701	-168.234	-171.561	-170.277	-171.353	-170.595	-169.759	-171.862	-173.693	-171.931	-171.612	-170.373				74.7	-172.542	-169.542	-170.353	-170.296	-171.328	-170.211	-169.511	-171.702	-172.264	-169.597	-172.875	-171.802	-175.095	-173.447	-175.276	-176.413				74.7	-170.153	-172.367	-170.998	-172.167	-172.463	-171.054	-172.643	-171.693
	74.8	-170.71	-173.074	-173.922	-169.746	-173.337	-168.246	-171.73	-171.41	-171.048	-170.823	-169.318	-171.358	-173.093	-171.828	-172.624	-170.806				74.8	-172.638	-169.583	-170.436	-170.733	-170.526	-170.1	-169.742	-171.883	-172.195	-169.056	-172.694	-170.991	-174.422	-173.684	-175.401	-176.493				74.8	-170.706	-172.157	-171.591	-171.949	-172.404	-170.47	-172.352	-171.996
	74.9	-171.486	-172.916	-173.354	-169.711	-173.626	-168.466	-171.944	-171.841	-170.674	-171.597	-168.995	-170.962	-171.58	-171.231	-173.27	-171.461				74.9	-172.771	-169.784	-170.534	-171.135	-170.147	-170.358	-169.967	-171.3	-172.348	-169.683	-172.684	-170.581	-173.764	-173.843	-175.202	-177.049				74.9	-171.339	-172.06	-172.417	-172.216	-172.891	-170.185	-172.116	-172.148
	75	-172.203	-171.891	-172.763	-170.283	-173.572	-169.244	-171.858	-171.786	-170.001	-172.106	-169.136	-170.829	-170.326	-170.944	-172.807	-172.2				75	-172.595	-169.908	-170.678	-171.364	-170.476	-170.801	-169.883	-170.416	-172.728	-170.944	-172.88	-170.382	-173.342	-173.797	-175.123	-177.438				75	-171.463	-172.305	-173.176	-173.093	-173.178	-170.571	-171.974	-172.232
	75.1	-172.503	-170.776	-172.305	-171.089	-172.973	-170.336	-171.807	-171.917	-169.115	-172.167	-169.529	-171.064	-169.857	-171.302	-172.06	-172.193				75.1	-172.26	-170.008	-170.644	-171.404	-171.108	-171.081	-169.601	-170.173	-172.82	-172.064	-172.914	-170.434	-173.091	-173.329	-175.236	-177.414				75.1	-171.15	-172.631	-173.79	-174.173	-172.775	-171.111	-171.773	-172.488
	75.2	-172.346	-170.524	-172.254	-171.449	-172.008	-170.99	-172.201	-172.445	-168.937	-172.069	-169.906	-171.496	-169.872	-171.723	-171.948	-171.216				75.2	-171.822	-170.003	-170.532	-171.248	-171.349	-171.162	-169.226	-170.382	-172.493	-172.576	-172.614	-170.901	-172.932	-172.565	-175.107	-177.261				75.2	-171.027	-172.784	-174.09	-174.596	-172.435	-171.139	-171.687	-172.703
	75.3	-171.854	-171.116	-172.664	-171.62	-171.184	-170.864	-172.545	-173.143	-169.76	-171.845	-170.388	-171.517	-169.952	-171.443	-171.882	-170.111				75.3	-171.44	-169.596	-170.826	-171.081	-170.719	-171.324	-168.81	-170.47	-172.044	-172.223	-172.232	-171.368	-173.087	-171.9	-174.721	-177.343				75.3	-171.302	-173.017	-173.879	-173.948	-172.546	-170.667	-172.042	-172.605
	75.4	-171.872	-171.871	-173.197	-172.033	-170.594	-170.308	-172.104	-173.513	-170.784	-171.7	-170.919	-171.018	-170.018	-170.553	-171.158	-169.418				75.4	-171.579	-169.116	-171.535	-171.246	-169.505	-171.441	-168.431	-170.509	-171.653	-171.087	-172.141	-171.419	-173.675	-171.704	-174.718	-177.504				75.4	-171.518	-173.302	-173.527	-172.803	-172.478	-170.177	-172.606	-172.42
	75.5	-172.873	-172.399	-173.397	-172.338	-170.394	-169.854	-171.238	-173.02	-171.35	-171.917	-171.046	-170.389	-170.246	-170.024	-170.321	-168.976				75.5	-172.075	-169.342	-172.227	-171.857	-168.502	-171.29	-168.485	-170.846	-171.307	-169.972	-172.071	-171.503	-174.304	-172.204	-175.292	-177.51				75.5	-171.389	-173.241	-173.492	-171.893	-171.978	-170.016	-172.872	-172.254
	75.6	-173.888	-172.936	-173.083	-171.943	-171.003	-169.642	-170.814	-171.889	-171.565	-172.174	-170.382	-169.776	-170.71	-170.522	-170.149	-168.876				75.6	-172.051	-170.346	-172.561	-172.466	-168.282	-171.184	-169.494	-171.633	-171.027	-169.741	-171.612	-172.02	-174.485	-173.221	-175.655	-177.671				75.6	-171.041	-173.141	-173.518	-171.411	-171.536	-170.232	-172.632	-171.841
	75.7	-173.824	-173.282	-172.57	-170.851	-172.04	-169.458	-170.909	-171.022	-171.859	-172.039	-169.223	-169.396	-171.293	-171.704	-170.579	-169.247				75.7	-171.3	-171.056	-172.547	-172.473	-168.567	-171.098	-170.925	-172.435	-171.104	-170.405	-171.23	-172.154	-174.289	-174.09	-175.33	-178.119				75.7	-170.586	-173.246	-173.384	-171.073	-171.443	-170.829	-171.961	-171.454
	75.8	-173.014	-172.977	-172.24	-169.933	-172.606	-169.136	-171.041	-170.682	-172.167	-171.415	-168.583	-169.767	-171.85	-172.845	-170.895	-169.606				75.8	-170.656	-170.72	-172.203	-171.766	-168.686	-170.769	-171.688	-172.697	-171.543	-171.337	-171.454	-171.033	-174.269	-174.43	-174.945	-178.318				75.8	-170.268	-173.141	-173.287	-170.707	-171.708	-171.521	-171.161	-171.75
	75.9	-172.447	-172.357	-172.216	-170.07	-172.597	-168.793	-171.265	-170.504	-172.046	-170.536	-168.981	-170.995	-172.367	-173.327	-170.75	-169.59				75.9	-170.793	-169.983	-171.316	-170.9	-168.792	-170.508	-171.664	-172.608	-171.753	-172.117	-172.053	-169.251	-174.864	-174.394	-175.25	-178.025				75.9	-170.326	-172.97	-173.404	-170.563	-172.332	-171.607	-170.694	-172.605
	76	-172.138	-172.072	-172.421	-170.96	-172.473	-168.79	-171.657	-170.267	-171.639	-170.035	-170.023	-172.288	-172.542	-172.927	-170.76	-169.551				76	-171.541	-169.51	-170.268	-170.32	-169.526	-170.546	-171.433	-172.463	-171.34	-172.771	-172.771	-168.26	-175.516	-174.026	-176.097	-177.559				76	-170.583	-173.258	-173.785	-170.845	-173.134	-170.967	-170.933	-173.225
	76.1	-171.545	-172.442	-172.511	-171.398	-172.656	-169.184	-171.916	-169.871	-171.244	-170.378	-171.441	-172.906	-171.84	-172.172	-171.345	-169.918				76.1	-172.315	-169.215	-169.959	-169.929	-170.642	-170.592	-171.097	-171.886	-170.884	-173.139	-173.215	-168.719	-175.014	-173.454	-176.513	-176.947				76.1	-170.907	-173.788	-174.171	-171.476	-173.78	-170.399	-171.672	-173.037
	76.2	-170.825	-173.391	-172.282	-170.846	-173.246	-169.631	-172.023	-169.533	-170.794	-171.507	-172.999	-173.037	-170.85	-171.47	-171.926	-170.632				76.2	-172.741	-169.202	-170.637	-169.909	-171.174	-170.253	-170.592	-170.771	-171.089	-173.037	-172.894	-169.988	-173.52	-173.249	-175.988	-176.275				76.2	-171.178	-173.708	-174.258	-172.12	-173.901	-170.319	-172.12	-172.354
	76.3	-170.537	-174.238	-172.174	-169.933	-173.727	-169.897	-171.951	-169.793	-170.546	-172.919	-173.799	-173.011	-170.72	-170.694	-172.059	-171.348				76.3	-172.894	-169.617	-171.666	-170.546	-170.822	-169.49	-170.409	-169.899	-171.615	-172.52	-172.268	-171.213	-172.573	-173.581	-175.292	-176.161				76.3	-171.099	-172.824	-174.056	-172.37	-173.322	-170.544	-171.799	-172.113
	76.4	-170.69	-174.162	-172.561	-169.543	-173.626	-169.963	-171.518	-170.684	-170.584	-173.92	-173.391	-172.676	-171.459	-170.195	-171.919	-171.45				76.4	-172.858	-170.123	-172.23	-171.397	-170.12	-169.07	-170.607	-169.778	-171.737	-171.81	-171.926	-172.064	-172.687	-173.796	-175.263	-176.55				76.4	-170.746	-172.113	-173.612	-172.269	-172.463	-171.01	-171.124	-172.58
	76.5	-171.062	-173.189	-173.064	-169.916	-173.124	-170.177	-170.793	-171.478	-170.644	-174.123	-172.351	-171.951	-172.156	-170.369	-171.766	-170.345				76.5	-172.375	-170.452	-172.115	-171.714	-169.439	-169.824	-170.716	-170.003	-171.665	-171.43	-171.708	-172.364	-172.977	-173.493	-175.63	-176.643				76.5	-170.638	-172.125	-173.063	-172.136	-172.051	-171.676	-170.842	-173.285
	76.6	-171.701	-172.045	-173.252	-170.374	-172.547	-170.722	-169.923	-171.513	-171.162	-173.588	-171.275	-171.061	-172.137	-170.795	-171.528	-168.502				76.6	-171.511	-170.543	-171.581	-171.283	-168.914	-171.211	-170.736	-170.182	-171.915	-171.794	-171.433	-172.074	-172.812	-172.969	-175.64	-176.505				76.6	-171.017	-172.237	-172.628	-171.965	-172.39	-172.28	-171.272	-173.871
	76.7	-172.435	-171.263	-173.107	-170.244	-172.082	-171.034	-169.382	-170.754	-172.209	-172.543	-170.447	-170.19	-171.597	-170.913	-171.04	-167.437				76.7	-170.739	-170.22	-170.905	-170.512	-168.872	-171.823	-170.826	-170.27	-171.962	-172.691	-170.978	-171.496	-172.477	-172.612	-174.931	-176.623				76.7	-171.64	-171.877	-172.259	-171.545	-172.934	-172.391	-171.98	-174.036
	76.8	-172.87	-170.791	-172.736	-169.838	-171.943	-170.972	-169.903	-169.616	-172.844	-171.392	-169.93	-169.466	-171.003	-170.813	-170.566	-167.899				76.8	-170.331	-169.497	-170.546	-170.057	-169.379	-171.138	-170.945	-170.209	-171.28	-173.532	-170.24	-171.17	-172.536	-172.772	-173.999	-176.814				76.8	-172.318	-171.275	-172.093	-170.962	-173.074	-171.916	-172.106	-173.796
	76.9	-172.848	-170.458	-172.307	-169.848	-172.172	-171.237	-171.156	-168.74	-172.639	-170.7	-169.674	-168.985	-170.39	-170.76	-170.443	-169.019				76.9	-170.46	-168.948	-170.833	-170.296	-170.062	-170.072	-170.99	-170.121	-170.667	-173.997	-169.47	-171.381	-173.085	-173.337	-173.764	-176.866				76.9	-172.952	-171.003	-172.336	-170.764	-172.92	-171.236	-171.539	-173.514
	77	-172.752	-170.273	-172.255	-170.225	-172.387	-171.91	-172.019	-168.651	-172.143	-170.812	-169.616	-168.93	-169.805	-170.691	-170.529	-169.729				77	-171.106	-169.16	-171.459	-171.071	-170.527	-169.875	-171.005	-170.332	-170.798	-174.183	-169.129	-171.674	-173.72	-173.54	-174.304	-176.886				77	-173.193	-171.375	-172.495	-171.395	-172.852	-170.77	-171.189	-173.164
	77.1	-173.085	-170.345	-172.747	-170.471	-172.107	-172.378	-172.14	-169.273	-171.735	-171.554	-169.669	-169.473	-169.628	-170.514	-170.605	-170.105				77.1	-171.755	-169.943	-171.911	-171.835	-170.695	-170.528	-171.286	-170.991	-171.258	-174.059	-169.381	-171.506	-174.34	-173.174	-174.688	-176.881				77.1	-172.979	-172.23	-172.191	-172.517	-173.129	-170.913	-171.449	-172.662
	77.2	-173.518	-170.717	-173.174	-170.526	-171.433	-172.296	-172.022	-169.939	-171.451	-172.432	-170.044	-170.377	-170.054	-170.382	-170.785	-170.796				77.2	-171.775	-170.688	-171.954	-172.153	-170.93	-171.06	-171.774	-171.834	-171.691	-173.403	-169.991	-170.865	-175.054	-172.867	-174.372	-176.946				77.2	-172.644	-173.032	-171.829	-173.23	-173.648	-171.851	-171.836	-172.195
	77.3	-173.356	-171.079	-173.145	-170.598	-170.877	-171.718	-171.928	-170.245	-171.375	-172.746	-170.872	-171.241	-170.822	-170.582	-171.259	-171.776				77.3	-171.413	-171.104	-171.64	-172.142	-171.409	-170.982	-171.85	-172.362	-172.068	-172.444	-170.678	-170.081	-175.367	-172.946	-173.851	-177.297				77.3	-172.282	-173.238	-171.813	-173.093	-173.867	-172.967	-172.18	-171.922
	77.4	-172.689	-171.155	-172.945	-170.564	-170.58	-171.049	-171.778	-170.459	-171.372	-172.27	-171.511	-171.913	-171.541	-171.137	-171.86	-172.01				77.4	-171.693	-171.41	-171.278	-172.204	-171.687	-170.557	-171.274	-172.474	-172.081	-171.804	-171.197	-169.603	-174.897	-173.356	-173.798	-177.84				77.4	-171.75	-172.871	-172.172	-172.457	-173.484	-173.249	-172.513	-172.071
	77.5	-172.14	-171.145	-172.761	-170.257	-170.5	-170.519	-171.76	-170.664	-171.106	-171.795	-171.344	-172.292	-171.977	-171.713	-172.255	-170.843				77.5	-172.735	-171.692	-171.172	-172.509	-171.428	-170.454	-170.609	-172.474	-171.57	-171.617	-171.34	-169.826	-174.106	-174.16	-174.333	-178.338				77.5	-171.167	-172.456	-172.709	-171.925	-172.796	-172.653	-172.565	-172.654
	77.6	-171.95	-171.245	-172.583	-170.092	-170.663	-170.088	-172.014	-170.781	-170.623	-171.92	-170.798	-172.244	-172.064	-172.064	-172.49	-169.56				77.6	-173.446	-171.495	-170.979	-172.961	-170.952	-171.015	-170.444	-172.426	-170.941	-171.543	-171.249	-170.514	-173.492	-175.118	-175.105	-178.696				77.6	-171.022	-172.353	-173.103	-171.997	-172.337	-171.868	-172.443	-173.317
	77.7	-171.817	-171.429	-172.664	-170.408	-170.854	-170.035	-172.169	-171.068	-170.379	-172.385	-170.501	-171.86	-172.005	-172.177	-172.693	-169.668				77.7	-173.077	-170.957	-170.413	-173.529	-170.549	-171.687	-170.58	-172.173	-170.657	-171.377	-171.37	-170.81	-173.152	-175.603	-175.686	-178.629				77.7	-171.518	-172.633	-173.191	-172.45	-172.411	-171.261	-172.486	-173.719
	77.8	-171.541	-171.478	-173.165	-170.676	-170.716	-170.279	-171.775	-171.518	-170.592	-172.634	-170.451	-171.675	-171.916	-172.185	-172.498	-170.633				77.8	-172.273	-170.782	-169.914	-174.248	-169.955	-171.834	-170.539	-171.71	-170.817	-170.999	-171.959	-170.388	-172.977	-175.413	-176.041	-178.005				77.8	-172.176	-173.162	-173.149	-172.529	-172.829	-170.952	-172.593	-173.666
	77.9	-171.412	-171.387	-173.646	-170.32	-170.227	-170.111	-170.843	-171.837	-171.066	-172.476	-170.397	-171.972	-171.524	-172.303	-171.651	-171.025				77.9	-172.02	-170.878	-169.892	-174.794	-169.463	-171.577	-170.467	-171.285	-171.25	-170.425	-172.566	-169.915	-172.791	-175.085	-176.202	-177.353				77.9	-172.637	-173.619	-173.199	-172.163	-173.079	-171.078	-172.736	-173.177
	78	-171.595	-171.355	-173.606	-169.702	-169.743	-169.302	-169.97	-171.845	-171.45	-172.404	-170.314	-172.238	-170.971	-172.432	-170.692	-170.691				78	-172.298	-170.644	-170.602	-174.488	-169.812	-171.409	-170.593	-171.032	-171.691	-170.116	-172.502	-169.993	-172.586	-175.125	-175.954	-177.19				78	-172.831	-173.781	-173.376	-171.534	-172.774	-171.317	-172.988	-172.421
	78.1	-171.929	-171.082	-173.005	-169.742	-169.642	-168.511	-170.061	-171.281	-171.424	-172.924	-170.275	-171.935	-170.872	-172.057	-170.198	-170.301				78.1	-172.344	-169.962	-171.709	-173.341	-170.542	-171.429	-170.602	-170.938	-171.916	-170.654	-171.93	-170.361	-172.462	-175.318	-175.297	-177.366				78.1	-172.547	-173.537	-173.45	-170.646	-172.073	-171.063	-172.995	-171.831
	78.2	-172.277	-170.369	-172.152	-170.697	-170.046	-168.39	-171.097	-170.328	-171.015	-173.751	-170.294	-171.085	-171.12	-171.409	-170.081	-170.148				78.2	-171.812	-169.269	-172.26	-172.305	-170.736	-171.355	-170.353	-170.984	-171.733	-172.003	-171.531	-170.343	-172.509	-175.037	-174.614	-177.301				78.2	-171.842	-173.173	-173.343	-170.133	-171.584	-170.285	-172.561	-171.982
	78.3	-172.661	-169.723	-171.701	-171.738	-170.713	-168.753	-171.965	-169.703	-170.616	-174.116	-170.45	-169.996	-170.942	-171.38	-170.079	-170.089				78.3	-171.212	-168.992	-172.151	-172.061	-170.7	-171.254	-170.108	-170.919	-171.44	-173.42	-171.662	-169.73	-172.862	-174.224	-174.321	-177.072				78.3	-171.442	-173.089	-173.424	-170.436	-171.663	-169.761	-172.031	-172.583
	78.4	-173.076	-169.689	-172.056	-172.042	-171.348	-169.199	-172.263	-169.424	-170.597	-173.5	-170.694	-168.964	-170.234	-171.845	-170.233	-169.862				78.4	-171.102	-169.018	-171.997	-172.279	-171.133	-171.463	-170.001	-170.839	-171.671	-174.003	-172.222	-169.185	-173.426	-173.543	-174.473	-177.147				78.4	-171.988	-173.265	-173.787	-170.97	-172.063	-170.179	-171.687	-172.689
	78.5	-173.117	-170.138	-172.567	-171.674	-171.965	-170.042	-172.369	-168.92	-171.048	-171.985	-170.671	-168.278	-169.789	-171.813	-170.527	-169.362				78.5	-171.37	-168.866	-171.944	-172.143	-171.906	-172.129	-169.898	-171.207	-172.395	-173.605	-172.652	-169.448	-174.002	-173.422	-174.78	-177.152				78.5	-172.949	-173.491	-173.941	-171.106	-172.406	-171.273	-171.574	-172.128
	78.6	-172.478	-170.551	-172.388	-171.269	-172.33	-171.416	-172.261	-168.263	-171.68	-170.41	-170.322	-168.154	-170.078	-171.043	-170.777	-168.899				78.6	-171.644	-168.629	-171.667	-171.568	-172.429	-172.934	-169.607	-171.921	-173.047	-172.991	-172.753	-170.48	-174.776	-173.732	-174.839	-176.531				78.6	-173.283	-173.553	-173.694	-171.094	-172.632	-171.961	-171.665	-171.54
	78.7	-171.87	-170.869	-171.863	-171.282	-171.782	-172.681	-171.962	-168.095	-171.889	-169.71	-170.156	-168.496	-170.903	-170.276	-171.085	-168.87				78.7	-171.8	-169.059	-171.035	-171.416	-172.375	-173.102	-169.192	-172.409	-173.171	-172.87	-172.93	-171.571	-175.664	-174.148	-174.514	-175.77				78.7	-172.891	-173.347	-173.779	-171.469	-172.857	-171.56	-171.859	-171.481
	78.8	-172.099	-171.148	-171.83	-171.45	-170.777	-173.123	-171.954	-168.738	-171.281	-169.741	-170.451	-169.187	-171.823	-170.299	-171.361	-169.01				78.8	-171.979	-170.167	-170.573	-171.881	-171.764	-172.238	-169.012	-172.31	-172.603	-173.096	-173.182	-172.017	-175.802	-174.249	-174.138	-175.676				78.8	-172.363	-173.12	-174.523	-172.048	-172.862	-170.685	-172.076	-171.878
	78.9	-172.609	-170.943	-172.148	-171.209	-170.928	-172.539	-172.37	-169.855	-170.356	-169.881	-170.811	-170.051	-172.23	-170.98	-171.195	-168.888				78.9	-172.175	-171.06	-170.753	-172.172	-171.006	-171.198	-169.259	-171.747	-171.82	-173.151	-172.966	-171.96	-174.836	-173.727	-173.993	-176.246				78.9	-171.964	-173.255	-175.011	-172.403	-172.367	-170.375	-172.141	-172.315
	79	-172.417	-170.011	-172.028	-170.394	-172.37	-171.402	-172.724	-170.91	-170.135	-170.066	-170.801	-170.635	-171.806	-171.433	-171.004	-168.899				79	-172.262	-171.153	-171.157	-172.004	-170.67	-170.923	-169.707	-171.274	-171.573	-173.055	-172.361	-172.005	-173.63	-172.765	-174.115	-176.906				79	-171.668	-173.686	-174.438	-172.65	-171.832	-170.925	-172.043	-172.497
	79.1	-171.801	-169.167	-171.385	-169.314	-173.47	-170.624	-172.486	-171.461	-170.786	-170.394	-170.498	-170.728	-170.921	-171.17	-171.41	-169.355				79.1	-172.385	-170.554	-171.221	-171.607	-170.91	-170.99	-170.089	-171.155	-171.713	-172.88	-172.188	-172.181	-173.088	-171.91	-174.63	-177.372				79.1	-171.498	-173.817	-173.152	-172.82	-171.914	-171.838	-171.996	-172.353
	79.2	-171.661	-169.205	-170.784	-168.779	-173.311	-170.715	-171.712	-171.423	-171.665	-170.668	-170.378	-170.396	-170.229	-170.593	-172.172	-169.58				79.2	-172.645	-169.862	-171.142	-171.17	-171.326	-170.803	-170.535	-171.089	-171.503	-172.437	-172.472	-172.314	-173.377	-171.654	-175.547	-177.775				79.2	-171.493	-173.249	-172.203	-172.683	-172.556	-172.157	-171.892	-172.184
	79.3	-172.037	-169.865	-170.66	-169.232	-172.491	-171.22	-171.187	-171.456	-172.154	-170.489	-170.496	-170.015	-170.373	-170.481	-172.94	-169.337				79.3	-172.846	-169.711	-171.434	-170.942	-171.474	-170.645	-171.136	-170.958	-171.066	-172	-172.673	-172.354	-174.048	-172.079	-176.441	-178.076				79.3	-171.468	-172.265	-172.137	-172.381	-173.236	-171.557	-171.758	-172.38
	79.4	-172.505	-170.633	-171.142	-169.939	-171.845	-171.454	-171.298	-172.094	-171.973	-169.607	-170.359	-170.032	-171.394	-171.248	-173.532	-169.259				79.4	-172.937	-169.989	-171.933	-170.778	-171.263	-170.66	-171.518	-170.959	-171.113	-172.068	-172.817	-172.125	-174.363	-172.968	-176.628	-177.856				79.4	-171.222	-171.556	-172.268	-172.058	-173.563	-170.927	-171.923	-172.829
	79.5	-172.656	-171.503	-172.121	-170.133	-171.507	-171.627	-171.446	-172.65	-171.607	-168.732	-169.893	-170.396	-172.079	-172.525	-173.554	-169.556				79.5	-172.928	-170.083	-171.996	-170.389	-170.995	-170.488	-171.567	-171.223	-171.842	-172.482	-172.765	-171.602	-173.983	-173.802	-175.827	-177.08				79.5	-171.22	-171.411	-171.87	-171.704	-173.516	-171.067	-172.193	-173.059
	79.6	-172.178	-172.529	-173.367	-169.99	-171.253	-172.287	-171.419	-172.26	-171.552	-168.922	-169.839	-170.888	-171.432	-173.439	-172.762	-169.731				79.6	-172.506	-169.886	-171.505	-170.142	-170.944	-170.216	-171.543	-171.685	-172.737	-172.728	-172.214	-171.116	-173.117	-174.049	-174.655	-176.254				79.6	-171.929	-171.783	-171.411	-171.539	-173.228	-171.698	-172.228	-172.829
	79.7	-171.381	-173.256	-174.537	-169.76	-170.915	-173.102	-171.558	-171.316	-171.288	-169.846	-170.591	-171.343	-170.264	-173.505	-171.51	-169.584				79.7	-171.439	-169.848	-171.005	-170.457	-170.905	-170.186	-171.341	-172.202	-172.849	-172.704	-171.607	-171.001	-172.21	-173.91	-174.026	-175.784				79.7	-172.67	-172.616	-171.491	-171.654	-172.744	-172.143	-172.314	-172.346
	79.8	-171.061	-173.141	-175.174	-169.539	-170.408	-173.41	-171.581	-170.869	-170.367	-170.473	-171.349	-171.399	-169.77	-172.91	-170.295	-169.551				79.8	-170.614	-169.924	-170.94	-171.089	-170.633	-170.133	-170.703	-172.564	-171.88	-172.664	-171.421	-171.137	-171.608	-173.779	-174.085	-175.759				79.8	-172.725	-173.614	-171.627	-171.838	-172.183	-172.078	-172.496	-171.995
	79.9	-171.632	-172.542	-175.085	-169.807	-170.223	-173.157	-170.987	-171.17	-169.578	-170.599	-171.455	-170.91	-169.952	-172.213	-169.48	-170.017				79.9	-171.405	-169.775	-171.104	-171.818	-170.223	-169.664	-169.859	-172.356	-170.664	-172.877	-171.392	-171.069	-171.541	-173.684	-174.403	-175.99				79.9	-172.352	-174.326	-171.28	-171.897	-172	-171.605	-172.497	-171.952
	80	-172.609	-172.152	-174.632	-170.614	-171.17	-172.426	-170.019	-171.37	-169.766	-170.62	-171.284	-170.094	-170.407	-171.99	-169.515	-170.752				80	-173.463	-169.556	-171.112	-172.445	-170.006	-169.173	-169.314	-171.538	-170.236	-173.22	-171.093	-170.617	-172.146	-173.765	-174.898	-176.148				80	-172.029	-174.545	-170.879	-171.748	-172.513	-171.023	-172.648	-172.288
	80.1	-173.139	-171.843	-174.285	-171.402	-172.747	-171.229	-169.505	-170.818	-170.433	-170.953	-171.3	-169.216	-170.985	-172.24	-170.349	-171.137				80.1	-174.92	-169.434	-171.046	-172.571	-170.322	-169.152	-169.258	-170.678	-170.758	-173.045	-170.648	-170.214	-173.1	-174.14	-175.516	-176.293				80.1	-171.803	-174.546	-170.927	-171.618	-173.2	-170.709	-173.15	-172.808
	80.2	-173.102	-171.329	-173.76	-171.793	-173.376	-169.938	-170.084	-169.906	-170.643	-171.528	-171.549	-168.724	-171.226	-172.412	-170.785	-171.17				80.2	-174.769	-169.36	-171.119	-172.341	-170.918	-169.438	-169.709	-170.361	-171.574	-172.192	-170.783	-170.212	-173.609	-174.555	-175.785	-176.765				80.2	-171.71	-174.595	-171.405	-171.789	-173.156	-170.863	-173.448	-172.91
	80.3	-173.016	-170.631	-172.731	-171.812	-172.714	-169.141	-171.206	-169.315	-170.367	-171.794	-171.647	-168.804	-170.626	-172.198	-170.145	-171.106				80.3	-173.546	-169.469	-171.238	-172.249	-171.158	-169.78	-170.577	-170.474	-172.076	-171.494	-171.689	-170.28	-173.286	-174.747	-175.601	-177.383				80.3	-172.039	-174.385	-172.091	-172.403	-172.318	-171.289	-173.189	-172.405
	80.4	-172.966	-169.816	-172.055	-171.74	-171.871	-169.176	-171.756	-169.185	-170.164	-171.773	-171.132	-168.986	-169.642	-171.736	-169.353	-170.511				80.4	-172.255	-169.941	-171.451	-172.336	-171.088	-170.044	-171.215	-170.366	-171.87	-171.579	-172.331	-170.048	-172.766	-174.557	-175.276	-177.44				80.4	-172.57	-173.571	-172.601	-173.34	-171.665	-171.656	-172.637	-171.574
	80.5	-172.78	-169.311	-172.323	-171.613	-171.512	-169.733	-171.536	-169.297	-170.438	-171.884	-170.336	-169.093	-169.183	-171.244	-169.547	-169.208				80.5	-171.481	-170.719	-171.89	-172.361	-171.098	-170.085	-171.168	-169.769	-170.907	-172.053	-172.132	-169.57	-172.812	-173.972	-174.784	-176.53				80.5	-172.551	-172.519	-172.542	-173.819	-171.89	-171.649	-172.147	-170.731
	80.6	-172.797	-169.188	-172.556	-171.45	-171.441	-170.115	-171.192	-169.466	-171.213	-172.014	-170.05	-169.448	-169.346	-171.016	-170.666	-168.057				80.6	-171.154	-171.27	-172.111	-172.166	-171.216	-170.032	-171.096	-169.056	-169.992	-172.177	-171.818	-168.985	-173.292	-173.364	-174.141	-175.189				80.6	-171.911	-171.862	-172.107	-173.263	-172.508	-171.109	-172.171	-170.333
	80.7	-173.237	-169.155	-172.026	-171.624	-171.553	-170.205	-171.305	-169.66	-171.957	-171.844	-170.659	-169.933	-169.533	-171.531	-171.652	-167.999				80.7	-171.035	-171.076	-171.617	-171.769	-171.526	-170.237	-171.645	-168.894	-170.09	-172.039	-171.821	-168.571	-173.768	-173.221	-173.66	-174.496				80.7	-171.429	-171.658	-171.833	-172.392	-172.758	-170.439	-172.913	-170.728
	80.8	-173.661	-169.637	-171.532	-172.17	-171.795	-170.268	-171.769	-169.776	-171.915	-171.44	-171.774	-170.005	-169.646	-172.588	-171.855	-168.998				80.8	-171.295	-170.611	-170.736	-171.539	-172.06	-170.763	-172.103	-169.523	-170.909	-172.345	-171.885	-168.706	-174.184	-173.388	-173.406	-174.785				80.8	-171.517	-171.62	-171.793	-172.168	-172.578	-170.301	-173.671	-171.591
	80.9	-173.516	-170.876	-172.15	-172.488	-171.903	-170.358	-172.015	-169.547	-171.036	-170.991	-172.439	-169.852	-169.956	-173.248	-171.574	-170.069				80.9	-171.87	-170.712	-170.215	-171.894	-172.483	-171.075	-171.434	-170.45	-171.462	-172.914	-171.81	-169.455	-174.392	-173.226	-173.316	-175.37				80.9	-171.731	-171.693	-171.793	-172.384	-172.365	-170.8	-173.497	-172.079
	81	-172.637	-171.901	-173.647	-172.336	-171.72	-170.608	-171.845	-169.072	-170.219	-170.631	-172.076	-170.117	-170.416	-173.179	-171.183	-170.548				81	-172.129	-171.279	-170.377	-172.753	-172.366	-170.851	-170.156	-171.092	-171.247	-172.883	-171.614	-170.478	-174.072	-172.845	-173.515	-175.659				81	-171.615	-171.943	-171.957	-172.458	-172.546	-171.421	-172.651	-171.802
	81.1	-171.465	-171.98	-174.799	-172.325	-171.358	-171.021	-171.309	-169.04	-170.304	-170.419	-171.042	-170.542	-170.648	-172.552	-170.678	-170.715				81.1	-171.841	-171.774	-170.963	-173.547	-171.803	-170.444	-169.571	-171.417	-170.583	-172.426	-171.476	-171.273	-173.539	-172.949	-173.96	-175.756				81.1	-171.435	-172.15	-172.529	-172.387	-173.234	-171.587	-172.363	-171.368
	81.2	-170.618	-171.635	-174.86	-172.885	-170.993	-171.249	-170.451	-169.636	-171.251	-170.332	-169.982	-170.456	-170.318	-171.506	-170.087	-170.617				81.2	-171.397	-171.954	-171.595	-173.643	-171.444	-169.989	-170.05	-171.751	-170.323	-172.15	-171.532	-171.597	-173.381	-173.498	-174.341	-175.991				81.2	-171.689	-171.908	-173.5	-172.293	-174.027	-171.298	-172.854	-171.507
	81.3	-170.173	-171.626	-173.901	-173.419	-170.734	-171.113	-169.568	-170.283	-172.339	-170.481	-169.19	-170.048	-169.976	-170.492	-169.604	-169.828				81.3	-171.198	-171.632	-172.1	-173.018	-171.503	-169.397	-170.902	-172.02	-170.696	-171.84	-171.605	-171.642	-173.58	-173.83	-174.79	-176.428				81.3	-172.05	-171.342	-174.493	-172.159	-174.455	-171.119	-173.345	-172.058
	81.4	-170.019	-172.141	-172.508	-173.285	-170.661	-170.968	-169.074	-170.882	-172.829	-170.823	-168.921	-170.067	-170.727	-170.004	-169.397	-168.888				81.4	-171.372	-170.789	-172.344	-172.187	-171.47	-169.031	-170.993	-171.839	-171.038	-171.248	-171.533	-171.724	-173.808	-173.675	-175.384	-177.026				81.4	-171.962	-171.166	-174.903	-171.974	-174.298	-171.217	-173.51	-172.421
	81.5	-170.366	-172.862	-171.419	-172.672	-170.82	-171.13	-169.327	-171.796	-172.421	-170.84	-169.562	-170.873	-172.499	-170.248	-169.658	-168.936				81.5	-171.681	-169.806	-172.349	-171.561	-171.035	-169.432	-170.06	-171.36	-171.037	-170.548	-171.63	-171.788	-173.895	-173.456	-175.652	-177.468				81.5	-171.767	-171.459	-174.473	-171.806	-173.7	-171.267	-173.559	-172.528
	81.6	-171.301	-173.23	-170.9	-172.205	-171.257	-171.263	-170.324	-172.754	-171.466	-170.32	-170.789	-172.113	-173.777	-171.043	-170.381	-169.771				81.6	-171.737	-169.296	-172.162	-171.34	-170.457	-170.542	-169.321	-171.14	-171.102	-170.059	-172.198	-171.593	-173.779	-173.776	-175.673	-177.443				81.6	-172.05	-171.464	-173.612	-171.725	-173.205	-171.121	-173.543	-172.719
	81.7	-172.215	-172.822	-170.829	-172.122	-171.839	-171.273	-171.385	-173.033	-170.721	-169.98	-171.546	-172.681	-173.518	-171.908	-170.87	-170.285				81.7	-171.47	-169.518	-171.589	-171.368	-170.043	-171.543	-169.749	-171.268	-171.465	-170.101	-172.936	-171.336	-173.594	-174.513	-176.055	-177.361				81.7	-172.591	-171.259	-172.888	-171.834	-172.975	-170.867	-173.267	-173.075
	81.8	-172.336	-171.761	-171.045	-172.101	-172.321	-171.497	-171.732	-172.516	-170.607	-170.303	-171.469	-171.705	-172.208	-172.326	-170.553	-170.161				81.8	-171.207	-170.082	-170.774	-171.368	-169.843	-171.666	-170.679	-171.399	-171.839	-170.471	-173.459	-171.277	-173.552	-174.939	-176.698	-177.608				81.8	-172.715	-171.695	-172.593	-172.24	-172.721	-170.873	-172.694	-173.33
	81.9	-171.779	-170.563	-171.41	-171.847	-172.573	-171.677	-171.373	-171.891	-170.86	-170.823	-171.371	-169.868	-171.022	-172.311	-169.788	-169.889				81.9	-171.244	-170.683	-170.183	-171.613	-169.897	-171.022	-171.059	-171.524	-171.922	-170.771	-173.45	-171.193	-173.387	-174.815	-176.747	-177.745				81.9	-172.333	-172.529	-172.578	-172.711	-172.577	-171.307	-172.014	-173.319
	82	-171.389	-169.806	-171.99	-171.201	-172.283	-171.283	-170.795	-171.711	-170.995	-171.089	-171.549	-168.638	-170.604	-172.433	-169.243	-169.797				82	-171.486	-171.226	-169.864	-172.066	-170.208	-170.228	-170.883	-171.911	-171.843	-171.21	-172.833	-171.06	-172.807	-174.614	-175.973	-177.381				82	-171.994	-172.774	-172.474	-172.981	-172.744	-171.735	-171.555	-173.21
	82.1	-171.555	-169.943	-172.775	-170.145	-171.281	-170.358	-170.407	-171.667	-170.912	-171.181	-171.3	-168.49	-170.622	-172.69	-169.325	-169.948				82.1	-171.683	-171.375	-169.66	-171.986	-170.536	-169.661	-170.554	-172.282	-171.848	-171.894	-172.211	-171.19	-172.247	-174.721	-175.42	-176.957				82.1	-171.924	-172.375	-172.084	-173.351	-172.847	-172.018	-171.422	-173.292
	82.2	-171.883	-170.825	-173.174	-169.3	-170.255	-169.458	-170.631	-171.188	-170.828	-171.332	-170.718	-168.967	-170.452	-172.491	-170.072	-170.26				82.2	-171.784	-171.088	-169.584	-171.4	-170.746	-169.754	-170.144	-171.947	-171.825	-172.358	-172.165	-171.555	-172.484	-175.191	-175.667	-176.954				82.2	-171.837	-171.961	-171.579	-173.997	-172.679	-172.514	-171.368	-173.454
	82.3	-172.102	-171.712	-172.614	-169.33	-169.908	-169.243	-171.447	-170.288	-170.714	-171.571	-170.651	-169.585	-170.113	-172.07	-171.451	-170.362				82.3	-171.97	-170.764	-169.662	-171.236	-171.078	-170.743	-169.786	-170.93	-171.487	-172.336	-172.382	-172.022	-173.52	-175.768	-175.999	-177.026				82.3	-171.567	-171.844	-171.423	-174.495	-172.467	-172.964	-171.31	-173.106
	82.4	-172.389	-172.125	-171.515	-170.032	-170.104	-169.723	-171.985	-169.559	-170.637	-171.778	-170.963	-170.151	-169.92	-172.226	-173.24	-169.99				82.4	-172.353	-170.411	-169.937	-171.858	-171.607	-171.776	-169.791	-170.264	-170.778	-172.031	-172.158	-172.497	-174.402	-175.89	-175.93	-176.889				82.4	-171.218	-171.747	-171.667	-174.501	-172.362	-172.799	-171.202	-172.131
	82.5	-172.613	-172.202	-170.96	-170.871	-170.613	-170.242	-171.651	-169.478	-170.988	-171.763	-170.896	-170.54	-169.745	-172.832	-174.58	-169.57				82.5	-172.741	-169.709	-170.199	-172.629	-172.007	-171.609	-170.181	-170.74	-170.141	-171.813	-171.469	-172.635	-174.312	-175.25	-175.533	-176.989				82.5	-171.174	-171.368	-171.811	-174.039	-172.331	-172.309	-171.08	-171.27
	82.6	-172.106	-172.129	-171.482	-171.784	-171.403	-170.586	-171.099	-169.617	-171.525	-171.004	-170.593	-170.469	-169.511	-173.043	-174.431	-169.512				82.6	-172.836	-168.882	-170.077	-172.907	-172.194	-170.38	-170.459	-171.919	-170.278	-172.015	-170.97	-172.131	-173.434	-174.236	-175.003	-177.515				82.6	-171.718	-171.228	-171.772	-173.237	-172.369	-172.156	-171.396	-171.33
	82.7	-170.806	-172.132	-172.571	-172.848	-172.134	-171.028	-171.269	-169.678	-171.687	-169.291	-170.455	-170.095	-169.638	-172.572	-172.943	-169.735				82.7	-172.503	-168.532	-169.828	-172.612	-172.38	-169.369	-170.313	-172.663	-171.131	-172.338	-171.053	-171.233	-172.707	-173.374	-174.88	-177.892				82.7	-172.376	-171.856	-172.009	-172.41	-172.554	-172.473	-172.133	-172.258
	82.8	-169.694	-172.44	-173.267	-173.538	-172.476	-171.191	-171.821	-169.978	-171.586	-167.609	-170.357	-170.12	-170.31	-171.976	-171.41	-169.995				82.8	-171.901	-169.1	-169.904	-171.951	-172.384	-169.046	-170.331	-172.403	-171.864	-172.066	-171.457	-170.742	-172.717	-172.884	-175.575	-177.694				82.8	-172.488	-172.594	-172.538	-171.892	-172.905	-172.902	-172.475	-173.294
	82.9	-169.625	-172.854	-173.298	-173.287	-172.702	-170.706	-171.636	-170.248	-171.585	-167.036	-170.324	-170.611	-170.989	-171.723	-170.664	-170.052				82.9	-171.337	-170.301	-170.238	-171.4	-171.866	-169.031	-171.045	-171.737	-172.002	-171.397	-171.849	-171.214	-173.118	-172.818	-176.426	-177.219				82.9	-172.378	-172.717	-172.84	-171.556	-173.462	-173.115	-171.951	-173.648
	83	-170.463	-173.038	-173.242	-172.371	-173.327	-170.286	-170.554	-170.236	-171.764	-167.486	-170.498	-171.043	-171.239	-171.716	-170.767	-170.019				83	-170.971	-171.26	-170.478	-171.36	-171.186	-169.249	-171.915	-171.298	-171.7	-171.091	-172.233	-172.171	-173.4	-173.024	-176.571	-176.843				83	-172.637	-172.871	-172.699	-171.159	-174.123	-172.926	-171.05	-172.972
	83.1	-171.419	-173.013	-173.323	-171.691	-173.866	-170.465	-169.697	-170.247	-171.81	-168.35	-170.857	-171.235	-171.397	-171.904	-171.294	-170.214				83.1	-170.773	-171.259	-170.518	-171.592	-171.024	-169.721	-172.213	-171.092	-171.269	-171.146	-172.482	-172.73	-173.529	-173.352	-176.267	-176.421				83.1	-172.748	-173.771	-172.442	-170.859	-174.317	-172.327	-170.616	-171.564
	83.2	-171.982	-172.961	-172.944	-171.695	-173.414	-170.917	-169.993	-170.281	-171.479	-169.257	-171.299	-171.268	-171.679	-172.399	-171.382	-170.717				83.2	-170.867	-170.19	-170.611	-171.752	-171.494	-170.213	-171.951	-171.14	-171.014	-171.081	-172.417	-172.778	-173.56	-173.544	-176.159	-175.597				83.2	-172.144	-174.698	-172.454	-170.837	-173.849	-171.725	-170.849	-170.306
	83.3	-172.036	-172.946	-171.933	-171.957	-172.292	-171.301	-171.083	-170.021	-171.103	-169.987	-171.625	-171.264	-171.729	-173.047	-171.014	-171.438				83.3	-171.331	-168.827	-170.725	-171.797	-172.271	-170.493	-171.584	-171.401	-171.039	-170.87	-172.362	-172.623	-173.456	-173.288	-176.206	-174.758				83.3	-171.324	-174.493	-172.808	-170.919	-173.449	-171.664	-171.348	-170.017
	83.4	-171.701	-173.005	-171.167	-172.108	-171.376	-171.237	-171.984	-169.649	-171.132	-170.68	-171.778	-171.398	-171.445	-173.478	-171.016	-172.179				83.4	-171.727	-168.312	-170.606	-171.764	-173.15	-170.725	-171.33	-171.49	-171.304	-170.918	-172.759	-172.171	-173.31	-172.941	-176.225	-174.79				83.4	-170.741	-173.218	-173.125	-171.053	-173.385	-172.117	-171.714	-170.479
	83.5	-171.535	-173.129	-171.332	-172.133	-171.095	-170.516	-172.146	-169.738	-171.411	-171.548	-171.795	-171.699	-171.044	-173.41	-171.34	-172.889				83.5	-172.012	-169	-170.604	-171.819	-173.797	-171.236	-171.214	-171.313	-171.91	-171.354	-173.371	-171.421	-173.128	-173.027	-176.289	-175.656				83.5	-170.399	-171.714	-172.904	-171.505	-173.185	-172.668	-171.594	-170.955
	83.6	-171.784	-173.008	-171.966	-171.865	-171.493	-169.531	-171.653	-170.3	-171.483	-172.364	-171.621	-171.772	-170.625	-172.639	-171.327	-173.313				83.6	-172.579	-170.336	-170.98	-171.968	-173.604	-171.729	-171.229	-171.085	-172.684	-171.757	-173.383	-170.885	-172.997	-173.378	-176.231	-176.546				83.6	-170.634	-170.379	-172.179	-172.261	-172.721	-173.015	-171.049	-171.264
	83.7	-171.775	-172.359	-172.323	-171.05	-171.893	-168.854	-171.135	-170.825	-171.401	-172.689	-171.375	-171.275	-170.52	-171.453	-171.002	-172.739				83.7	-173.09	-171.612	-171.358	-171.819	-172.694	-171.642	-171.178	-170.759	-173.063	-171.713	-172.529	-170.763	-173.193	-173.647	-175.928	-177.017				83.7	-171.49	-169.599	-171.541	-172.827	-172.081	-172.888	-170.728	-171.597
	83.8	-171.194	-171.458	-172.325	-170.035	-171.406	-168.794	-171.263	-171.171	-171.515	-172.286	-171.114	-170.467	-171.047	-170.778	-170.981	-171.2				83.8	-173.376	-172.208	-171.561	-171.374	-171.78	-171.17	-170.86	-170.329	-172.846	-171.481	-171.552	-170.756	-173.55	-173.664	-175.729	-176.996				83.8	-172.141	-170.187	-171.667	-172.822	-171.354	-172.279	-170.966	-172.111
	83.9	-170.543	-170.551	-172.072	-169.596	-170.736	-169.409	-171.712	-171.427	-171.822	-171.415	-170.589	-169.785	-171.697	-170.852	-171.568	-169.932				83.9	-173.946	-171.872	-171.707	-171.231	-171.124	-170.966	-170.332	-170.127	-172.345	-171.577	-171.297	-170.821	-173.82	-173.548	-175.794	-176.614				83.9	-172.086	-172.017	-172.563	-172.356	-171.009	-171.698	-171.56	-172.673
	84	-170.091	-169.708	-171.677	-169.889	-170.952	-170.473	-171.516	-171.351	-172.077	-170.531	-170.049	-169.384	-171.697	-170.915	-172.237	-169.667				84	-174.408	-171.02	-171.74	-171.558	-170.709	-171.036	-170.133	-170.471	-171.739	-171.97	-171.943	-171.016	-174.081	-173.533	-175.882	-176.21				84	-171.705	-173.719	-173.504	-171.893	-171.521	-171.486	-172.371	-172.809
	84.1	-169.93	-169.448	-171.382	-170.49	-171.38	-171.547	-170.813	-170.872	-172.139	-169.757	-170.091	-169.006	-171.038	-170.703	-172.182	-169.77				84.1	-173.915	-170.269	-171.544	-171.911	-170.65	-170.793	-170.628	-171.205	-171.269	-172.313	-173.03	-171.146	-174.271	-173.353	-175.943	-176.053				84.1	-171.496	-174.226	-173.952	-171.775	-172.446	-171.349	-173.113	-172.431
	84.2	-170.369	-169.86	-171.28	-171.091	-171.211	-172.347	-170.849	-170.366	-172.046	-169.119	-170.636	-168.462	-170.029	-171.072	-171.503	-169.952				84.2	-172.897	-170.042	-171.391	-172.205	-170.908	-170.251	-171.137	-171.909	-171.476	-172.317	-173.791	-170.937	-174.15	-172.99	-176.001	-176.132				84.2	-171.561	-173.574	-173.894	-171.89	-172.785	-171.099	-173.282	-172.039
	84.3	-171.308	-170.117	-171.335	-171.59	-170.794	-172.476	-171.764	-169.888	-172.109	-168.871	-171.139	-168.23	-169.024	-172.248	-170.979	-170.687				84.3	-172.401	-170.513	-171.511	-172.645	-171.094	-169.958	-171.039	-172.453	-172.015	-171.885	-173.716	-170.403	-173.895	-173.13	-175.741	-176.128				84.3	-171.766	-172.447	-173.529	-172.056	-172.37	-170.951	-172.856	-171.797
	84.4	-172.16	-170.014	-171.292	-171.961	-170.374	-171.856	-172.351	-169.478	-172.575	-169.261	-171.455	-168.839	-168.539	-173.143	-170.791	-171.436				84.4	-172.427	-171.246	-171.432	-173.091	-171.069	-170.072	-170.629	-172.647	-172.091	-171.382	-173.114	-170.14	-173.837	-173.858	-175.141	-175.657				84.4	-172.14	-171.559	-172.965	-172.419	-171.875	-171.083	-172.307	-171.446
	84.5	-172.535	-170.268	-170.995	-172.419	-169.9	-171.394	-172.291	-169.42	-172.965	-170.289	-171.655	-169.94	-168.918	-173.263	-170.804	-171.204				84.5	-172.145	-171.319	-170.701	-173.271	-171.108	-170.217	-170.452	-172.121	-171.815	-171.098	-172.498	-170.522	-173.815	-174.315	-175.066	-174.936				84.5	-172.602	-171.411	-172.433	-172.963	-171.742	-171.398	-171.887	-171.042
	84.6	-172.398	-171.064	-170.908	-173.099	-169.796	-171.588	-172.243	-169.434	-172.77	-171.482	-171.618	-170.693	-170.047	-173.143	-171.038	-170.452				84.6	-171.406	-170.735	-169.841	-173.069	-171.256	-169.956	-170.633	-171.197	-171.457	-170.758	-172.048	-170.983	-173.582	-173.997	-175.972	-174.775				84.6	-172.635	-172.139	-172.087	-173.289	-171.906	-171.564	-171.416	-170.932
	84.7	-172.105	-171.749	-171.439	-173.621	-170.168	-171.627	-172.324	-169.189	-172.264	-172.108	-171.434	-170.878	-171.176	-172.744	-171.191	-170.049				84.7	-170.891	-170.372	-169.592	-172.823	-171.249	-169.45	-170.86	-170.87	-170.949	-170.405	-171.943	-171.044	-173.213	-173.417	-176.911	-175.253				84.7	-172.205	-173.092	-171.504	-173.18	-172.189	-171.446	-170.979	-171.175
	84.8	-171.932	-171.934	-172.296	-173.721	-170.36	-170.886	-172.165	-169.082	-171.691	-171.809	-171.363	-170.967	-171.486	-171.638	-171.047	-170.008				84.8	-170.839	-170.422	-169.895	-172.928	-170.977	-169.301	-170.84	-171.148	-170.4	-170.494	-172.149	-170.96	-172.981	-173.347	-177.001	-175.724				84.8	-171.942	-173.351	-170.709	-172.842	-172.479	-171.291	-170.974	-171.398
	84.9	-171.889	-171.879	-172.911	-173.471	-170.275	-169.908	-171.681	-169.423	-171.043	-171.046	-171.325	-171.195	-171.083	-170.304	-170.633	-170.093				84.9	-170.879	-170.48	-170.209	-173.022	-170.85	-169.667	-170.693	-171.15	-169.872	-170.893	-172.396	-171.193	-173.045	-173.818	-176.413	-176.056				84.9	-171.952	-173.116	-170.447	-172.642	-172.674	-171.449	-171.407	-171.207
	85	-172.036	-171.795	-172.982	-172.744	-170.303	-169.321	-171.359	-169.977	-170.679	-170.606	-170.955	-171.212	-170.727	-169.804	-169.841	-170.179				85	-170.929	-170.278	-170.355	-172.52	-171.106	-170.246	-170.659	-170.87	-169.505	-171.116	-172.649	-171.861	-173.262	-174.061	-175.567	-176.396				85	-171.836	-173.165	-170.952	-172.815	-172.56	-171.778	-171.986	-170.907
	85.1	-172.114	-171.512	-172.446	-171.311	-170.412	-169.129	-171.588	-170.293	-170.78	-170.58	-170.202	-170.827	-170.706	-170.471	-169.082	-170.234				85.1	-171.379	-169.877	-170.531	-171.657	-171.361	-170.702	-170.665	-170.749	-169.743	-171.033	-172.875	-172.466	-173.276	-173.539	-174.792	-176.626				85.1	-171.47	-173.279	-171.87	-173.243	-172.129	-171.961	-172.561	-171.134
	85.2	-171.705	-171.263	-171.475	-169.84	-170.804	-169.288	-171.651	-170.008	-170.931	-170.657	-169.39	-170.374	-170.679	-171.343	-169.249	-170.337				85.2	-172.31	-169.849	-170.852	-171.273	-171.412	-170.863	-170.46	-170.634	-170.6	-170.878	-172.993	-172.307	-173.007	-172.884	-174.561	-176.668				85.2	-171.079	-172.84	-172.66	-173.462	-172.021	-172.123	-172.835	-171.919
	85.3	-170.968	-171.426	-170.771	-169.574	-171.534	-169.801	-170.753	-169.291	-171.052	-170.861	-168.92	-170.178	-170.524	-171.316	-170.298	-170.355				85.3	-173.016	-170.489	-171.319	-171.467	-171.261	-170.792	-170.067	-170.402	-171.635	-170.962	-173.081	-171.563	-172.882	-173.016	-175.009	-176.523				85.3	-170.83	-172.166	-172.92	-173.22	-172.758	-172.321	-172.329	-172.826
	85.4	-170.556	-171.639	-171.122	-170.704	-171.864	-170.505	-169.575	-168.88	-171.391	-171.086	-169.168	-170.182	-170.384	-170.718	-171.188	-170.062				85.4	-172.861	-171.083	-171.721	-171.703	-170.719	-170.721	-170.067	-170.478	-172.363	-171.14	-173.144	-171.022	-173.102	-173.914	-175.638	-176.328				85.4	-170.629	-171.975	-173.012	-172.759	-173.772	-172.461	-171.445	-173.398
	85.5	-170.908	-171.682	-172.41	-172.156	-171.588	-171.195	-169.36	-169.113	-171.943	-171.023	-170.291	-170.235	-170.327	-170.581	-171.492	-169.595				85.5	-172.12	-170.848	-171.777	-171.868	-169.864	-170.703	-170.844	-171.203	-172.495	-171.28	-173.115	-170.957	-173.207	-174.817	-175.921	-176.342				85.5	-170.415	-171.975	-173.474	-172.403	-174.173	-172.694	-171.167	-173.566
	85.6	-171.716	-171.837	-173.782	-172.726	-171.219	-171.694	-169.999	-169.41	-172.593	-170.678	-171.924	-170.552	-170.195	-171.074	-171.437	-169.457				85.6	-171.467	-170.2	-171.683	-171.978	-169.364	-170.614	-171.844	-172.101	-172.394	-171.809	-173.267	-171.239	-172.792	-175.113	-175.705	-176.766				85.6	-170.328	-171.53	-173.923	-172.204	-173.958	-172.959	-171.529	-173.725
	85.7	-172.258	-172.02	-174.431	-172.332	-171.037	-171.74	-170.476	-169.283	-173.191	-170.439	-173.141	-171.037	-169.755	-171.757	-171.076	-169.91				85.7	-171.258	-170.165	-171.709	-171.888	-169.709	-170.45	-172.348	-172.491	-172.496	-172.672	-173.652	-171.838	-172.101	-174.939	-175.276	-177.433				85.7	-170.562	-171.081	-173.836	-172.133	-173.701	-172.666	-172.018	-173.875
	85.8	-172.164	-171.862	-174.046	-172.014	-171.255	-171.287	-170.51	-169.205	-173.575	-170.62	-172.993	-171.169	-169.253	-172.557	-170.402	-170.55				85.8	-171.577	-170.726	-171.606	-171.817	-170.55	-170.308	-172.222	-172.445	-172.485	-172.911	-173.722	-172.367	-171.705	-174.905	-175.149	-177.885				85.8	-171.133	-171.074	-173.348	-172.428	-173.653	-171.724	-172.559	-173.6
	85.9	-171.548	-171.433	-173.022	-172.357	-171.959	-170.536	-170.626	-169.629	-173.454	-171.078	-171.568	-171.02	-169.079	-173.241	-169.491	-170.793				85.9	-172.162	-171.166	-171.311	-172.109	-171.255	-170.15	-171.644	-172.32	-171.975	-172.144	-173.315	-172.255	-172.195	-175.181	-175.418	-177.834				85.9	-171.753	-171.223	-172.658	-173.066	-173.467	-171.162	-173.024	-173.039
	86	-170.771	-171.256	-172.1	-172.717	-172.64	-169.554	-171.345	-170.291	-172.807	-171.258	-170.042	-170.852	-169.309	-173.322	-168.554	-170.645				86	-172.551	-171.117	-171.104	-172.543	-171.631	-169.916	-170.946	-172.073	-171.224	-171.097	-172.867	-171.642	-173.53	-175.191	-175.528	-177.164				86	-172.212	-171.727	-172.131	-173.475	-172.877	-171.796	-173.086	-172.681
	86.1	-170.468	-171.669	-171.664	-172.417	-172.574	-168.57	-172.488	-170.979	-172.113	-171.048	-169.228	-170.438	-169.968	-173.055	-168.255	-170.507				86.1	-172.711	-170.649	-170.907	-172.58	-171.757	-169.567	-170.378	-171.711	-170.751	-170.457	-172.571	-171.171	-174.62	-174.617	-175.087	-176.014				86.1	-172.584	-172.751	-172.105	-173.446	-172.286	-172.927	-172.814	-172.478
	86.2	-171.011	-172.459	-171.48	-171.839	-171.672	-168.228	-173.272	-171.518	-171.765	-170.795	-169.184	-169.938	-170.855	-172.951	-168.981	-170.442				86.2	-172.741	-170.24	-170.563	-172.191	-171.62	-169.133	-169.925	-171.525	-170.75	-170.475	-172.341	-170.909	-174.666	-173.989	-174.463	-175.083				86.2	-172.717	-173.514	-172.173	-173.212	-172.058	-173.343	-172.626	-172.061
	86.3	-171.962	-173.171	-171.292	-171.576	-170.46	-168.805	-173.389	-171.518	-171.805	-170.341	-169.702	-169.863	-171.518	-172.783	-170.28	-170.226				86.3	-172.562	-170.254	-170.217	-171.718	-171.572	-168.843	-169.583	-171.569	-171.216	-171.118	-172.165	-170.56	-174.001	-173.909	-174.253	-175.064				86.3	-172.253	-173.55	-171.931	-172.767	-171.98	-172.693	-172.612	-171.45
	86.4	-172.539	-173.559	-171.395	-171.656	-169.762	-169.641	-173.007	-171.008	-171.839	-169.404	-170.269	-170.195	-171.604	-172.372	-171.359	-169.991				86.4	-172.318	-170.484	-169.939	-171.372	-172.04	-169.027	-169.501	-171.531	-171.948	-171.961	-172.166	-170.345	-173.215	-174.342	-174.759	-175.73				86.4	-171.23	-173.232	-171.729	-172.062	-171.834	-171.3	-172.531	-171.098
	86.5	-172.296	-173.399	-171.947	-171.851	-170.104	-170.005	-172.258	-170.512	-171.315	-168.517	-170.291	-170.547	-171.052	-172.22	-171.37	-170.15				86.5	-172.151	-170.505	-169.692	-171.246	-172.396	-169.835	-169.626	-171.313	-172.452	-172.507	-172.423	-170.562	-172.757	-174.598	-175.746	-176.252				86.5	-169.987	-172.932	-172.099	-171.402	-171.607	-169.814	-172.34	-171.638
	86.6	-171.452	-172.67	-172.471	-171.758	-171.053	-169.804	-171.275	-170.305	-170.54	-168.463	-169.817	-170.597	-170.211	-172.626	-170.11	-170.56				86.6	-172.035	-170.142	-169.511	-171.237	-172.075	-171.182	-169.696	-171.264	-172.486	-172.395	-172.802	-170.97	-172.728	-174.204	-176.471	-176.078				86.6	-169.22	-172.781	-172.85	-171.233	-171.381	-168.95	-172.143	-172.92
	86.7	-170.759	-171.939	-172.723	-171.204	-172.007	-169.397	-170.184	-170.21	-170.51	-169.347	-169.571	-170.415	-169.792	-173.037	-168.745	-170.659				86.7	-172.106	-169.556	-169.263	-171.324	-171.725	-172.549	-169.78	-171.71	-172.294	-171.798	-173.151	-171.068	-172.786	-173.598	-176.424	-175.36				86.7	-169.603	-172.772	-173.27	-171.683	-171.435	-168.883	-172.056	-173.683
	86.8	-170.59	-171.402	-172.742	-170.511	-172.566	-169.234	-169.273	-169.997	-171.5	-170.574	-169.924	-170.48	-170.074	-172.685	-168.558	-170.134				86.8	-172.197	-169.087	-168.99	-171.619	-171.704	-172.92	-170.175	-172.418	-172.035	-171.367	-173.234	-170.921	-172.82	-173.438	-175.94	-174.877				86.8	-170.817	-173.111	-173.208	-172.525	-172.007	-169.206	-172.117	-173.112
	86.9	-170.746	-170.771	-172.385	-170.05	-172.43	-169.58	-168.934	-169.774	-172.7	-171.34	-170.672	-170.994	-170.511	-171.724	-169.473	-169.189				86.9	-171.738	-168.909	-169.141	-171.89	-171.41	-171.977	-170.754	-172.923	-171.469	-171.423	-173.023	-171.133	-173.083	-173.785	-175.638	-175.126				86.9	-171.789	-173.82	-173.222	-173.444	-172.845	-169.605	-172.281	-171.907
	87	-171.39	-170.214	-171.841	-170.081	-171.927	-170.363	-169.402	-169.759	-172.925	-171.268	-171.45	-171.366	-170.531	-170.988	-170.415	-168.664				87	-171.03	-168.781	-169.822	-171.87	-170.827	-170.849	-171.194	-173.044	-170.641	-171.732	-172.829	-171.622	-173.634	-174.11	-175.84	-175.835				87	-172.076	-174.24	-173.643	-174.133	-173.32	-170.142	-172.638	-171.314
	87.1	-172.745	-169.741	-171.54	-170.744	-171.69	-171.168	-170.33	-169.859	-171.983	-170.769	-171.641	-171.233	-170.133	-170.891	-170.666	-169.207				87.1	-171.036	-168.534	-170.77	-171.814	-170.857	-170.447	-171.472	-172.844	-170.121	-171.776	-172.675	-171.634	-174.106	-173.955	-176.379	-176.504				87.1	-171.977	-173.833	-173.884	-174.306	-173.271	-170.943	-173.059	-171.494
	87.2	-174.171	-169.178	-171.364	-171.624	-171.703	-171.569	-171.03	-169.86	-171.131	-170.443	-170.927	-171.293	-169.724	-171.147	-170.46	-170.418				87.2	-171.63	-168.681	-171.619	-172.138	-171.701	-170.317	-171.488	-172.526	-170.144	-171.43	-172.542	-171.128	-174.031	-173.695	-176.741	-176.827				87.2	-171.813	-172.823	-173.355	-173.862	-173.02	-171.972	-173.175	-171.67
	87.3	-174.858	-169.159	-171.102	-172.071	-171.441	-171.444	-171.216	-169.715	-171.325	-170.514	-169.95	-171.988	-169.497	-171.115	-170.195	-171.524				87.3	-171.985	-169.57	-171.97	-172.74	-172.401	-169.904	-170.995	-172.434	-170.464	-171.018	-172.542	-170.722	-173.26	-173.989	-176.612	-176.706				87.3	-171.63	-171.779	-172.798	-173.199	-172.782	-172.777	-173.067	-171.678
	87.4	-174.611	-170.035	-170.984	-172.053	-170.789	-170.719	-171.178	-169.683	-171.913	-170.873	-169.476	-172.648	-169.364	-170.818	-170.239	-171.946				87.4	-172.088	-170.355	-171.799	-173.136	-172.221	-169.593	-170.136	-172.501	-170.798	-170.872	-172.46	-170.754	-172.353	-174.919	-176.071	-176.383				87.4	-171.342	-171.335	-173.051	-172.963	-172.679	-172.632	-173.001	-171.807
	87.5	-173.709	-171.161	-171.177	-171.99	-170.141	-169.296	-171.501	-169.985	-172.084	-171.18	-169.634	-172.522	-169.728	-171.027	-170.919	-171.508				87.5	-172.288	-170.253	-171.521	-173.042	-171.441	-169.819	-169.215	-172.28	-170.86	-171.221	-172.024	-171.21	-172.217	-175.933	-175.327	-176.355				87.5	-171.037	-171.846	-173.468	-173.091	-172.626	-171.636	-172.965	-171.946
	87.6	-172.752	-172.281	-171.427	-171.764	-169.662	-167.966	-172.138	-170.332	-172.23	-171.312	-170.138	-171.45	-170.825	-171.967	-171.889	-170.668				87.6	-172.412	-169.951	-171.531	-172.645	-170.86	-170.24	-168.445	-171.77	-170.688	-171.863	-171.477	-171.985	-172.963	-176.236	-174.647	-176.819				87.6	-170.793	-172.677	-173.223	-173.035	-172.493	-170.684	-172.828	-172.117
	87.7	-172.025	-173.404	-171.568	-170.899	-169.433	-167.827	-172.413	-170.261	-172.832	-171.61	-170.458	-170.282	-171.893	-173.007	-172.411	-169.929				87.7	-172.237	-170.24	-171.798	-172.394	-170.988	-170.437	-168.025	-171.346	-170.53	-172.374	-171.55	-172.628	-173.969	-175.541	-174.333	-177.472				87.7	-170.509	-172.784	-172.652	-172.796	-172.431	-170.096	-172.331	-172.57
	87.8	-171.182	-174.026	-171.786	-169.824	-169.867	-168.618	-172.136	-169.56	-173.362	-172.171	-170.256	-170.153	-172.124	-173.659	-171.932	-169.527				87.8	-172.066	-170.834	-171.943	-172.427	-171.661	-170.479	-168.003	-171.163	-170.305	-172.551	-172.398	-172.62	-174.575	-174.266	-174.503	-177.932				87.8	-170.201	-172.269	-172.388	-172.581	-172.586	-169.686	-171.6	-173.145
	87.9	-170.221	-173.834	-172.048	-169.617	-170.851	-169.486	-171.583	-168.446	-173.204	-172.515	-169.964	-170.839	-171.508	-173.852	-170.806	-169.592				87.9	-172.296	-171.375	-171.798	-172.466	-172.27	-170.405	-168.431	-170.999	-170.215	-172.409	-173.098	-172.056	-174.464	-173.066	-174.971	-177.983				87.9	-169.969	-171.971	-172.407	-172.241	-172.742	-169.565	-171.22	-173.429
	88	-169.763	-173.028	-171.933	-170.237	-171.456	-170.306	-170.928	-167.632	-172.769	-172.227	-170.043	-171.273	-170.718	-173.489	-170.303	-169.904				88	-172.552	-171.892	-171.562	-172.543	-172.502	-170.321	-169.343	-170.573	-170.693	-172.149	-173.121	-171.439	-173.647	-172.365	-175.337	-177.437				88	-170.058	-172.122	-172.374	-171.893	-172.703	-169.659	-171.449	-173.524
	88.1	-170.146	-172.119	-171.653	-170.854	-171.224	-171.213	-170.477	-167.67	-172.638	-171.558	-170.29	-171.136	-170.481	-172.625	-170.748	-170.033				88.1	-172.101	-172.252	-171.217	-173.098	-172.555	-170.558	-170.661	-170.094	-171.157	-171.998	-173.044	-171.106	-172.583	-172.428	-175.359	-176.533				88.1	-170.676	-172.443	-172.064	-171.987	-172.557	-169.69	-172.006	-173.81
	88.2	-171.09	-171.751	-171.879	-171.402	-170.791	-172.011	-170.304	-168.289	-172.577	-170.961	-170.498	-170.897	-170.855	-171.82	-171.198	-169.701				88.2	-171.027	-172.209	-170.612	-173.986	-172.787	-171.179	-171.958	-170.052	-170.882	-172.052	-173.312	-171.15	-172.101	-173.304	-175.136	-175.977				88.2	-171.506	-172.663	-171.696	-172.54	-172.173	-169.783	-172.668	-174.187
	88.3	-171.797	-171.848	-172.222	-171.916	-170.723	-171.992	-169.939	-168.599	-172.284	-170.41	-170.615	-171.022	-171.374	-171.616	-171.196	-168.85				88.3	-170.346	-171.763	-170.138	-174.408	-173.324	-171.851	-172.325	-170.359	-170.369	-172.178	-173.679	-171.577	-172.422	-174.336	-174.89	-176.126				88.3	-171.957	-172.672	-171.915	-173.218	-171.513	-169.901	-173.29	-174.283
	88.4	-171.401	-171.721	-171.871	-171.808	-170.589	-170.767	-169.623	-168.105	-171.783	-169.914	-170.387	-171.39	-171.728	-172.013	-170.981	-168.197				88.4	-170.907	-171.299	-170.377	-174.023	-173.774	-172.101	-171.495	-170.678	-170.284	-172.491	-173.604	-172.277	-172.893	-174.602	-174.907	-176.697				88.4	-171.807	-172.749	-172.621	-173.727	-171.41	-169.776	-173.388	-173.909
	88.5	-170.116	-171.117	-171.199	-171.3	-169.997	-169.272	-170.138	-167.439	-171.034	-170.005	-169.77	-171.645	-172.013	-172.636	-170.705	-168.666				88.5	-172.244	-171.253	-171.262	-173.431	-173.798	-171.678	-170.47	-171.155	-170.505	-173.242	-172.788	-172.74	-172.943	-173.806	-175.31	-177.105				88.5	-171.524	-173.23	-172.977	-173.744	-172.474	-169.544	-172.972	-173.219
	88.6	-169.359	-170.529	-171.017	-171.138	-169.756	-168.576	-171.153	-167.482	-170.416	-170.91	-169.138	-171.901	-172.168	-172.965	-170.32	-169.739				88.6	-172.725	-171.536	-172.024	-173.136	-173.717	-170.794	-170.127	-171.841	-170.689	-173.862	-171.767	-172.474	-172.614	-172.531	-175.735	-176.87				88.6	-171.732	-173.81	-172.755	-173.224	-173.714	-169.49	-172.74	-172.723
	88.7	-169.863	-170.44	-171.252	-171.068	-170.507	-168.608	-171.75	-168.176	-170.788	-171.954	-168.969	-172.164	-171.873	-172.659	-169.869	-170.374				88.7	-171.76	-171.655	-172.077	-172.904	-173.773	-170.146	-170.39	-172.369	-170.825	-173.625	-171.663	-171.785	-172.332	-171.785	-175.622	-176.174				88.7	-172.45	-173.823	-172.509	-172.641	-174.073	-169.596	-173.043	-172.662
	88.8	-170.815	-170.776	-171.405	-170.879	-171.433	-168.872	-172.001	-168.719	-172.058	-172.396	-169.605	-172.017	-171.338	-171.95	-169.545	-170.596				88.8	-170.773	-171.583	-171.704	-172.556	-173.786	-170.216	-170.879	-172.379	-170.987	-172.787	-172.77	-171.377	-172.203	-172.015	-174.956	-175.591				88.8	-173.017	-173.284	-172.693	-172.429	-173.875	-169.569	-173.552	-172.683
	88.9	-171.131	-171.274	-171.626	-171.13	-171.5	-169.26	-172.584	-168.639	-172.865	-172.276	-170.736	-171.441	-170.912	-171.496	-169.491	-170.791				88.9	-170.645	-171.79	-171.237	-172.345	-173.46	-170.722	-171.176	-172.03	-171.156	-172.01	-173.874	-171.448	-171.989	-172.802	-174.474	-175.607				88.9	-172.7	-172.855	-173.103	-172.426	-173.474	-169.468	-173.632	-172.366
	89	-170.735	-171.7	-172.139	-171.865	-171.138	-169.717	-173.398	-168.26	-172.414	-171.938	-171.662	-170.886	-170.583	-171.659	-169.895	-171.066				89	-170.824	-172.266	-170.777	-172.375	-172.654	-171.174	-171.001	-171.882	-171.423	-171.804	-173.813	-171.442	-171.88	-173.49	-174.713	-176.172				89	-171.627	-172.924	-173.33	-172.087	-172.786	-169.632	-172.959	-171.836
	89.1	-170.422	-171.8	-172.506	-172.52	-171.498	-169.858	-173.555	-168.354	-171.083	-171.436	-172.131	-170.653	-170.456	-172.142	-170.647	-171.267				89.1	-171.004	-172.606	-170.541	-172.413	-171.703	-171.335	-170.588	-172.011	-171.834	-172.153	-172.931	-171.17	-172.2	-173.647	-175.379	-176.812				89.1	-170.753	-173.45	-173.417	-171.504	-172.431	-169.832	-172.058	-171.531
	89.2	-170.618	-171.333	-172.611	-172.766	-172.388	-169.768	-172.693	-169	-169.443	-170.886	-172.056	-170.725	-170.615	-172.625	-171.026	-170.961				89.2	-170.973	-172.639	-170.565	-172.166	-171.243	-171.254	-170.409	-171.855	-172.175	-172.318	-172.436	-171.266	-172.841	-173.464	-175.68	-177.467				89.2	-170.53	-174.025	-173.583	-171.473	-172.881	-169.617	-171.615	-171.482
	89.3	-171.101	-170.632	-172.948	-172.469	-172.89	-170.149	-171.46	-169.532	-168.403	-170.663	-171.309	-171.02	-170.866	-173.296	-170.644	-170.255				89.3	-170.28	-172.344	-170.76	-171.705	-171.657	-171.052	-170.603	-171.444	-172.29	-171.798	-172.898	-171.674	-173.543	-173.428	-175.173	-178.091				89.3	-170.67	-173.98	-173.652	-172.017	-173.339	-169.231	-171.557	-171.717
	89.4	-171.625	-170.564	-173.499	-171.915	-173.081	-170.916	-170.713	-169.861	-168.922	-170.787	-170.228	-171.461	-171.025	-174.192	-170.173	-169.841				89.4	-169.388	-171.893	-171.004	-171.397	-172.565	-170.901	-170.759	-171.507	-172.441	-171.111	-173.697	-171.756	-173.877	-173.658	-174.514	-178.194				89.4	-171.01	-173.217	-173.2	-172.426	-172.997	-169.271	-171.464	-172.263
	89.5	-172.053	-171.278	-173.85	-171.77	-173.31	-171.122	-170.589	-170.425	-170.662	-171.044	-169.577	-171.743	-171.009	-174.649	-170.184	-169.925				89.5	-169.176	-171.425	-170.89	-171.335	-173.177	-170.934	-170.479	-171.976	-172.62	-170.904	-173.958	-171.637	-173.512	-173.804	-174.515	-177.824				89.5	-171.338	-172.523	-172.337	-172.569	-172.11	-169.906	-171.163	-172.683
	89.6	-172.291	-171.881	-173.851	-172.026	-173.388	-170.541	-170.534	-170.974	-172.255	-171.454	-169.816	-171.787	-171.144	-174.032	-170.51	-170.264				89.6	-169.716	-170.773	-170.423	-171.338	-173.353	-171.01	-170.059	-171.979	-172.194	-170.926	-173.418	-171.709	-172.819	-173.66	-175.117	-177.621				89.6	-171.299	-172.391	-171.7	-172.598	-171.398	-170.854	-170.883	-172.913
	89.7	-172.121	-171.794	-173.584	-171.934	-173.048	-169.824	-170.372	-170.862	-172.732	-171.921	-170.66	-171.755	-171.753	-172.785	-171.019	-170.535				89.7	-170.6	-169.834	-170.296	-171.471	-173.559	-171.091	-170.048	-171.318	-171.108	-170.815	-172.598	-172.028	-172.632	-173.569	-175.843	-177.722				89.7	-170.885	-172.356	-171.567	-172.513	-171.46	-171.681	-171.206	-173.389
	89.8	-171.343	-171.319	-173.167	-171.169	-172.016	-169.464	-170.259	-170.354	-172.265	-172.197	-171.307	-171.532	-172.308	-172.182	-171.581	-170.423				89.8	-171.338	-168.954	-170.667	-171.947	-173.881	-171.342	-170.348	-170.5	-170.119	-170.938	-172.139	-172.392	-173.081	-173.647	-176.096	-177.866				89.8	-170.313	-172.15	-171.801	-172.483	-172.377	-172.281	-172.047	-174.105
	89.9	-170.683	-170.857	-172.638	-170.361	-170.477	-169.442	-170.015	-170.333	-171.607	-172.193	-171.244	-171.044	-172.228	-172.607	-171.599	-170.125				89.9	-171.696	-168.734	-171.147	-172.622	-173.946	-171.569	-170.54	-170.021	-169.801	-171.549	-172.001	-172.41	-173.453	-173.614	-175.617	-177.858				89.9	-170.053	-171.993	-172.252	-172.661	-173.44	-172.741	-172.559	-174.615
	90	-171.106	-170.644	-172.207	-170.306	-169.729	-169.553	-169.683	-170.728	-171.072	-171.763	-170.635	-170.508	-171.768	-173.109	-170.634	-170.281				90	-171.913	-169.232	-171.64	-173.042	-173.488	-171.476	-170.613	-170.039	-170.183	-172.174	-171.946	-172.058	-173.404	-173.451	-175.136	-177.557				90	-170.479	-171.954	-172.533	-172.899	-173.834	-172.846	-172.405	-174.742
	90.1	-172.101	-171.062	-172.133	-170.816	-170.62	-169.769	-169.542	-170.762	-170.741	-170.79	-170.184	-170.273	-171.575	-173.244	-169.254	-170.888				90.1	-172.16	-169.839	-172.057	-172.965	-172.679	-171.057	-170.599	-170.356	-170.802	-172.488	-171.92	-171.949	-173.291	-173.302	-175.359	-177.148				90.1	-171.166	-172.095	-172.162	-172.889	-173.609	-172.472	-172.091	-174.804
	90.2	-172.529	-172.258	-172.295	-171.159	-172.032	-170.09	-169.719	-170.44	-170.846	-169.881	-170.636	-170.559	-171.758	-173.352	-168.669	-171.187				90.2	-172.304	-170.165	-172.437	-172.624	-171.957	-170.479	-170.307	-170.563	-171.129	-172.603	-171.826	-172.387	-173.254	-173.164	-176.07	-177.014				90.2	-171.352	-172.262	-171.615	-172.433	-173.386	-171.785	-172.188	-174.942
	90.3	-172.21	-173.333	-172.565	-171.257	-172.711	-170.185	-170.366	-170.298	-171.185	-169.878	-171.784	-171.228	-171.616	-173.189	-169.369	-170.849				90.3	-172.32	-170.286	-173.009	-172.204	-171.782	-170.265	-169.947	-170.281	-171.16	-172.581	-171.512	-172.747	-173.216	-172.907	-176.784	-177.309				90.3	-170.802	-172.097	-171.59	-171.657	-173.36	-171.252	-172.386	-174.741
	90.4	-171.677	-173.286	-172.869	-171.432	-172.793	-169.941	-171.265	-170.373	-171.299	-170.666	-172.633	-171.802	-170.814	-172.544	-170.687	-170.043				90.4	-172.325	-170.332	-173.399	-171.582	-171.979	-170.839	-170.064	-169.752	-171.243	-172.462	-171.023	-172.547	-173.353	-172.413	-177.215	-177.791				90.4	-169.894	-171.479	-171.705	-171.115	-173.382	-171.289	-172.039	-173.999
	90.5	-171.254	-172.432	-172.979	-171.687	-172.538	-169.689	-172.051	-170.546	-171.004	-171.482	-172.402	-171.837	-170.114	-171.909	-171.657	-169.127				90.5	-172.253	-170.382	-173.095	-170.895	-171.778	-171.67	-170.645	-169.771	-171.513	-172.296	-170.826	-172.005	-173.495	-172.135	-177.169	-177.907				90.5	-169.353	-170.697	-171.539	-171.243	-173.577	-171.562	-171.5	-173.292
	90.6	-170.909	-171.789	-173.034	-171.872	-171.945	-169.478	-172.84	-170.807	-170.358	-171.918	-171.261	-171.243	-170.178	-171.494	-171.917	-168.694				90.6	-171.919	-170.567	-172.631	-170.675	-171.272	-171.902	-171.153	-170.605	-171.875	-171.962	-171.268	-171.378	-173.348	-172.62	-176.886	-177.483				90.6	-169.805	-170.284	-171.514	-171.914	-173.974	-171.58	-171.477	-173.065
	90.7	-170.639	-171.81	-173.263	-171.698	-171.377	-169.293	-173.596	-170.843	-170.001	-172.216	-170.198	-170.559	-170.655	-170.925	-171.993	-168.956				90.7	-171.302	-171.048	-172.827	-171.083	-171.227	-171.649	-171.178	-171.586	-172.105	-171.472	-172.06	-170.891	-173.135	-173.358	-176.779	-176.819				90.7	-171.099	-170.463	-171.883	-172.627	-174.275	-171.476	-172.088	-172.93
	90.8	-170.437	-172.077	-173.12	-170.888	-171.181	-169.499	-173.785	-170.322	-170.686	-172.502	-169.865	-170.467	-171.09	-170.274	-172.348	-169.412				90.8	-170.695	-171.767	-173.152	-171.596	-171.65	-171.395	-170.602	-172.075	-172	-171.174	-172.758	-170.814	-172.993	-173.568	-176.813	-176.294				90.8	-172.248	-170.882	-172.113	-172.905	-174.373	-171.563	-172.954	-172.768
	90.9	-170.229	-172.152	-172.159	-169.925	-171.391	-170.049	-173.235	-169.691	-171.829	-172.078	-169.929	-170.859	-171.264	-170.147	-172.533	-169.531				90.9	-170.456	-172.347	-172.712	-171.812	-172.029	-171.033	-169.691	-172.099	-171.815	-171.388	-173.139	-171.169	-172.88	-173.374	-176.843	-176.422				90.9	-172.349	-171.151	-171.925	-172.788	-174.353	-171.912	-173.381	-173.011
	91	-170.021	-172.361	-171.109	-169.602	-171.785	-170.389	-172.53	-169.659	-172.216	-170.763	-169.843	-171.064	-171.016	-170.513	-172.093	-169.462				91	-170.649	-172.592	-171.8	-171.964	-172.007	-170.493	-168.873	-171.927	-171.785	-171.975	-173.177	-171.406	-172.907	-173.194	-176.951	-177.15				91	-171.535	-171.458	-171.786	-172.717	-174.173	-172.033	-173.056	-173.512
	91.1	-170.064	-172.74	-170.697	-169.93	-172.138	-170.44	-171.953	-170.089	-171.786	-169.695	-169.614	-170.654	-170.547	-170.875	-171.467	-169.65				91.1	-171.124	-172.511	-171.056	-172.337	-171.544	-170.135	-168.51	-171.677	-171.683	-172.407	-173.002	-170.96	-172.949	-173.111	-177.129	-177.64				91.1	-170.874	-171.922	-171.825	-172.878	-173.75	-171.406	-172.503	-173.764
	91.2	-170.544	-172.383	-170.889	-170.494	-172.174	-170.445	-171.422	-170.519	-171.287	-169.612	-169.476	-169.751	-170.074	-171.291	-171.085	-170.17				91.2	-171.828	-171.853	-170.658	-172.78	-171.303	-170.354	-168.776	-171.245	-171.57	-172.418	-172.607	-170.361	-172.869	-173.234	-177.174	-177.459				91.2	-171.032	-172.087	-171.867	-173.089	-173.123	-170.701	-172.348	-173.705
	91.3	-171.124	-170.972	-171.447	-171.052	-171.628	-170.585	-171.281	-170.886	-171.26	-170.294	-169.6	-169.235	-169.741	-171.807	-170.904	-170.623				91.3	-172.584	-170.519	-170.524	-173.084	-171.962	-171.075	-169.493	-170.76	-171.729	-172.23	-172.033	-170.522	-172.866	-173.529	-176.874	-176.88				91.3	-171.683	-171.846	-172.202	-173.009	-172.506	-170.888	-172.525	-173.5
	91.4	-171.513	-169.508	-172.098	-171.149	-170.817	-170.729	-171.669	-171.381	-171.903	-171.253	-170.227	-169.747	-169.901	-171.949	-170.86	-170.879				91.4	-172.901	-169.187	-170.499	-173.108	-172.949	-171.487	-170.301	-170.773	-172.037	-172.078	-171.683	-170.995	-172.825	-174.023	-176.151	-176.281				91.4	-172.184	-171.695	-172.988	-172.468	-172.143	-171.49	-172.535	-173.216
	91.5	-171.766	-168.893	-172.638	-170.721	-170.372	-170.546	-172.053	-172.078	-172.739	-171.898	-171.29	-170.598	-170.668	-171.605	-170.872	-171.181				91.5	-172.576	-168.593	-170.558	-172.635	-173.335	-170.968	-170.874	-171.327	-172.211	-171.643	-171.817	-170.667	-172.52	-174.888	-175.144	-175.924				91.5	-172.232	-171.89	-173.758	-171.936	-172.208	-171.574	-172.238	-172.92
	91.6	-171.959	-169.132	-172.869	-170.418	-170.478	-170.392	-172.121	-172.616	-172.904	-172.199	-172.188	-171.025	-171.543	-171.264	-170.718	-171.338				91.6	-172.074	-168.995	-170.892	-171.884	-173.199	-170.159	-171.029	-171.756	-171.948	-170.557	-172.264	-169.754	-172.435	-175.528	-174.476	-175.697				91.6	-172.077	-172.041	-174.115	-171.945	-172.726	-171.4	-171.844	-172.632
	91.7	-172.265	-169.932	-172.641	-170.467	-170.999	-170.892	-172.103	-172.567	-172.122	-172.281	-172.362	-170.904	-171.794	-171.365	-170.33	-171.144				91.7	-171.928	-170.281	-171.495	-171.446	-172.87	-169.847	-170.848	-171.645	-171.202	-169.538	-172.991	-169.237	-172.958	-175.267	-174.577	-175.393				91.7	-172.024	-172.026	-174.148	-172.216	-173.548	-171.645	-171.609	-172.287
	91.8	-172.776	-170.84	-172.412	-170.572	-171.774	-171.693	-171.804	-172.025	-170.995	-172	-171.757	-170.385	-171.419	-171.612	-169.843	-170.796				91.8	-171.995	-171.552	-171.88	-171.383	-172.442	-169.811	-170.686	-171.245	-170.49	-169.762	-173.866	-169.342	-173.627	-174.702	-174.894	-175.336				91.8	-172.006	-172.249	-174.087	-172.413	-174.38	-172.188	-171.73	-172.085
	91.9	-173.346	-171.391	-172.825	-170.718	-172.439	-171.678	-170.683	-171.201	-170.553	-171.632	-170.77	-170.139	-171.156	-171.143	-169.512	-170.395				91.9	-171.735	-171.81	-171.72	-171.442	-172.25	-169.846	-170.871	-170.999	-170.254	-171.316	-174.387	-169.92	-173.962	-174.614	-174.899	-175.843				91.9	-171.882	-172.738	-173.904	-172.582	-174.748	-172.533	-172.043	-172.643
	92	-173.636	-171.451	-173.573	-171.013	-172.71	-170.69	-169.284	-170.323	-171.079	-171.462	-169.969	-170.612	-171.233	-170.111	-169.702	-169.929				92	-171.18	-171.317	-171.271	-171.692	-172.41	-170.236	-171.408	-171.047	-170.529	-172.922	-174.368	-170.933	-174.015	-174.862	-175.05	-176.616				92	-171.885	-173.063	-173.485	-172.535	-174.562	-172.64	-172.251	-174.035
	92.1	-173.487	-171.216	-173.731	-171.307	-172.787	-169.836	-168.826	-170.008	-171.697	-171.568	-169.592	-170.898	-171.12	-169.576	-170.22	-169.563				92.1	-170.919	-170.912	-170.937	-172.111	-172.465	-170.931	-172.01	-171.019	-171.287	-173.339	-173.905	-172.132	-174.019	-175.122	-175.794	-177.077				92.1	-172.376	-172.866	-173.035	-172.334	-174.195	-172.733	-172.517	-175.225
	92.2	-173.329	-170.959	-173.231	-171.465	-172.927	-169.582	-169.168	-170.438	-171.552	-172.082	-169.376	-170.194	-170.723	-169.884	-170.471	-169.715				92.2	-171.096	-170.75	-170.679	-172.352	-172.087	-171.585	-172.274	-170.663	-172.076	-172.853	-173.026	-173.094	-174.148	-175.14	-176.486	-177.035				92.2	-172.953	-172.341	-172.807	-172.352	-173.883	-172.851	-172.855	-175.304
	92.3	-173.414	-170.983	-172.894	-171.577	-173.042	-169.422	-169.396	-170.886	-170.918	-172.714	-169.16	-169.22	-170.57	-170.525	-170.528	-170.361				92.3	-171.434	-170.577	-170.367	-172.109	-171.472	-172.002	-171.935	-170.407	-172.159	-172.481	-172.055	-173.294	-174.22	-174.934	-176.436	-176.753				92.3	-172.929	-172.086	-172.588	-172.302	-173.734	-172.701	-173.049	-174.669
	92.4	-173.562	-171.304	-172.971	-171.97	-172.871	-169.372	-169.656	-170.775	-170.901	-173.236	-169.183	-168.643	-170.656	-170.931	-170.724	-170.911				92.4	-171.832	-170.299	-170.294	-171.575	-170.884	-172.07	-171.305	-170.612	-171.697	-172.315	-171.532	-172.459	-173.834	-175.072	-175.97	-176.45				92.4	-172.591	-172.465	-172.23	-171.86	-173.697	-172.103	-173.395	-174.233
	92.5	-173.606	-171.673	-172.957	-172.752	-172.295	-169.767	-170.37	-170.242	-171.811	-173.783	-169.677	-168.542	-170.633	-171.038	-170.86	-171.032				92.5	-172.077	-170.14	-170.71	-171.257	-170.352	-171.862	-171.081	-170.837	-171.537	-172.097	-171.524	-170.988	-173.312	-175.53	-175.67	-176.193				92.5	-172.69	-173.193	-172.054	-171.501	-173.629	-171.534	-173.954	-174.006
	92.6	-173.315	-172.206	-172.949	-173.367	-171.685	-170.266	-171.053	-169.583	-172.361	-174.149	-170.612	-169.177	-170.796	-171.13	-170.854	-170.666				92.6	-171.777	-170.509	-171.337	-171.315	-169.94	-171.815	-171.379	-170.521	-171.908	-172.135	-171.517	-169.718	-173.402	-175.478	-175.511	-176.033				92.6	-173.13	-173.698	-172.256	-171.486	-173.514	-171.452	-173.845	-173.358
	92.7	-172.781	-172.89	-173.289	-173.318	-171.577	-170.521	-171.246	-169.158	-171.547	-173.955	-171.622	-170.301	-171.426	-171.177	-171.201	-169.917				92.7	-171.118	-171.384	-171.756	-171.639	-169.998	-172.112	-171.527	-169.85	-172.478	-172.383	-171.259	-169.359	-174.006	-174.925	-175.167	-175.952				92.7	-173.285	-173.803	-172.7	-171.515	-173.375	-171.598	-172.912	-172.191
	92.8	-172.478	-173.018	-173.447	-172.682	-171.969	-170.518	-171.299	-169.419	-170.331	-173.319	-172.228	-171.229	-172.109	-171.02	-171.892	-169.121				92.8	-170.763	-172.029	-171.764	-172.056	-170.682	-172.273	-171.396	-169.553	-172.889	-172.191	-171.22	-169.919	-174.438	-174.635	-174.711	-175.878				92.8	-172.899	-173.583	-173.124	-171.558	-173.304	-171.502	-172.239	-171.058
	92.9	-172.572	-172.208	-173.133	-171.765	-172.536	-170.017	-171.492	-170.319	-169.99	-172.824	-172.406	-171.493	-172.203	-170.898	-172.017	-168.656				92.9	-170.939	-171.898	-171.346	-172.239	-171.631	-172.009	-171.62	-169.871	-172.934	-171.65	-171.62	-170.615	-174.505	-174.567	-174.563	-175.857				92.9	-172.405	-173.247	-173.333	-171.74	-173.329	-170.967	-172.219	-170.604
	93	-172.853	-171.16	-172.83	-171.063	-173.016	-169.137	-171.64	-171.103	-170.384	-172.686	-172.436	-170.855	-171.592	-171.03	-171.297	-168.997				93	-171.238	-171.271	-170.929	-171.959	-172.511	-171.619	-172.07	-170.238	-172.496	-171.525	-172.071	-170.916	-174.393	-174.188	-175.049	-176.057				93	-172.276	-173.279	-173.305	-171.836	-173.278	-170.234	-172.406	-170.941
	93.1	-173.148	-170.521	-172.413	-170.807	-173.201	-168.357	-171.593	-171.213	-170.879	-172.595	-172.162	-169.978	-170.643	-171.28	-170.564	-170.013				93.1	-171.257	-170.473	-171.093	-171.461	-173.206	-171.403	-171.908	-170.535	-171.498	-172.005	-172.404	-171.306	-174.211	-173.544	-176.043	-176.399				93.1	-172.188	-173.949	-173.12	-171.678	-173.133	-169.82	-172.724	-171.545
	93.2	-173.319	-170.339	-171.635	-171.056	-172.975	-167.895	-171.303	-170.996	-171.41	-172.481	-171.358	-169.845	-169.818	-171.427	-170.509	-170.498				93.2	-171.193	-169.579	-171.827	-171.156	-173.414	-171.426	-171.063	-171.313	-170.508	-172.451	-172.753	-171.931	-173.912	-173.139	-176.876	-176.674				93.2	-171.688	-174.832	-172.971	-171.463	-173.127	-169.709	-173.207	-171.932
	93.3	-173.242	-170.715	-171.082	-171.782	-172.516	-167.914	-170.878	-170.957	-171.891	-172.558	-170.36	-170.205	-169.651	-171.562	-171.078	-169.761				93.3	-171.385	-168.824	-172.404	-171.004	-172.932	-171.664	-170.153	-172.351	-170.413	-172.301	-173.246	-171.946	-173.603	-173.298	-177.035	-177.072				93.3	-170.993	-175.213	-172.911	-171.25	-173.31	-169.648	-173.532	-172.13
	93.4	-172.889	-171.652	-171.202	-172.362	-172.122	-168.62	-170.5	-170.915	-171.813	-172.519	-169.654	-170.241	-170.32	-171.925	-171.714	-168.601				93.4	-171.801	-168.404	-172.26	-170.819	-172.259	-172.234	-169.842	-172.547	-170.938	-171.677	-173.876	-171.393	-173.584	-173.771	-176.579	-177.682				93.4	-170.459	-174.815	-172.678	-170.884	-173.469	-169.945	-173.514	-172.46
	93.5	-172.261	-172.646	-171.787	-172.365	-171.94	-169.749	-170.205	-170.315	-171.36	-171.829	-169.499	-170.025	-171.232	-172.208	-171.989	-168.054				93.5	-172.175	-168.341	-171.788	-170.841	-171.831	-173.154	-170.23	-171.551	-171.177	-171.15	-174.198	-171.364	-173.783	-174.028	-175.698	-178.024				93.5	-170.246	-173.907	-172.216	-170.502	-173.591	-170.711	-173.21	-172.777
	93.6	-171.578	-172.92	-172.703	-172.221	-172.085	-170.572	-170.188	-169.272	-171.484	-170.827	-169.867	-170.049	-171.552	-171.739	-171.915	-168.417				93.6	-172.392	-168.685	-171.862	-171.253	-171.332	-173.67	-170.536	-170.243	-170.999	-171.089	-173.814	-172.182	-173.816	-173.977	-174.692	-177.844				93.6	-170.255	-173.044	-171.942	-170.429	-173.813	-171.294	-172.684	-172.649
	93.7	-171.124	-172.298	-173.84	-172.269	-172.409	-170.857	-170.589	-168.822	-172.454	-170.456	-170.288	-170.403	-171.236	-170.664	-171.593	-169.207				93.7	-172.721	-169.167	-172.493	-171.837	-170.806	-173.074	-170.145	-169.396	-170.586	-171.183	-173.201	-173.071	-173.5	-173.945	-174.142	-177.477				93.7	-170.286	-172.63	-172.052	-170.567	-174	-171.306	-172.215	-172.445
	93.8	-171.001	-171.313	-174.62	-172.203	-172.363	-170.88	-171.102	-169.601	-173.359	-170.905	-170.376	-170.777	-171.194	-169.871	-171.218	-169.623				93.8	-173.315	-169.322	-172.743	-172.059	-170.912	-171.909	-169.464	-169.037	-170.155	-171.002	-172.929	-173.189	-173.146	-173.892	-174.335	-177.105				93.8	-170.468	-172.716	-172.271	-170.944	-173.921	-171.205	-172.21	-172.899
	93.9	-171.144	-170.336	-174.776	-171.765	-171.713	-170.566	-171.327	-171.163	-173.519	-171.561	-170.37	-170.998	-171.763	-169.762	-170.882	-169.545				93.9	-173.666	-169.503	-172.132	-171.557	-171.505	-171.186	-169.148	-169.155	-169.976	-170.929	-172.743	-172.381	-173.167	-173.6	-174.738	-176.784				93.9	-170.863	-173.256	-172.488	-171.868	-173.558	-171.363	-172.689	-173.69
	94	-171.276	-169.567	-174.682	-171.377	-170.921	-169.904	-171.377	-172.655	-173.434	-172.048	-170.556	-171.129	-172.178	-170.062	-170.585	-169.643				94	-173.244	-170.263	-171.289	-170.971	-172.003	-171.043	-169.348	-169.763	-169.866	-171.38	-172.73	-171.336	-173.559	-173.281	-174.687	-176.627				94	-171.092	-174.052	-172.954	-172.738	-173.206	-171.693	-173.046	-173.955
	94.1	-171.291	-169.465	-174.23	-171.336	-170.689	-169.485	-171.557	-173.218	-173.541	-172.122	-170.598	-171.003	-172.011	-170.42	-170.54	-170.258				94.1	-172.217	-171.162	-171.093	-171.237	-172.297	-170.929	-169.975	-170.255	-169.817	-171.952	-173.326	-170.729	-173.982	-173.215	-174.367	-176.57				94.1	-171.19	-174.537	-173.726	-172.867	-173.224	-171.931	-172.818	-173.622
	94.2	-171.409	-170.209	-173.101	-171.142	-171.029	-169.655	-171.835	-172.729	-173.308	-171.506	-170.105	-170.526	-171.615	-170.783	-170.763	-171.11				94.2	-171.275	-171.474	-171.595	-172.046	-172.308	-170.546	-170.83	-169.762	-170.076	-172.278	-174.173	-170.397	-174.192	-173.348	-174.212	-176.628				94.2	-171.644	-174.328	-174.535	-172.645	-173.581	-171.708	-172.284	-173.233
	94.3	-171.629	-171.227	-171.827	-170.548	-171.309	-170.102	-171.811	-171.936	-172.251	-170.647	-169.489	-169.952	-171.398	-171.375	-170.807	-171.861				94.3	-171.063	-171.247	-171.994	-172.41	-172.014	-170.125	-171.546	-168.564	-170.361	-172.398	-174.841	-170.079	-174.163	-173.447	-174.074	-176.77				94.3	-172.336	-173.565	-175.165	-172.68	-173.901	-171.119	-172.025	-173.192
	94.4	-171.771	-171.935	-171.044	-170.154	-171.422	-170.456	-171.323	-171.364	-170.904	-170.321	-169.362	-169.557	-171.472	-172.177	-170.188	-172.301				94.4	-171.545	-170.886	-171.631	-172.245	-171.752	-170.183	-171.934	-167.911	-170.351	-172.201	-175.177	-169.913	-173.882	-173.346	-173.906	-176.887				94.4	-172.676	-172.617	-175.311	-173.13	-174.032	-170.866	-172.145	-173.447
	94.5	-172.003	-172.387	-170.686	-170.366	-171.654	-170.582	-170.849	-170.944	-170.387	-170.664	-169.576	-169.633	-171.564	-172.752	-169.196	-172.281				94.5	-172.027	-170.605	-170.753	-172.16	-171.769	-170.817	-172.217	-168.202	-170.239	-171.676	-175.001	-169.76	-173.227	-173.231	-173.991	-177.155				94.5	-172.375	-172.098	-174.68	-173.595	-174.134	-171.077	-172.256	-173.687
	94.6	-172.401	-172.777	-170.696	-170.836	-171.814	-170.674	-170.82	-170.466	-171.015	-171.257	-169.923	-169.948	-171.321	-173.007	-168.953	-171.72				94.6	-171.988	-170.477	-170.047	-172.455	-171.764	-171.45	-172.491	-168.911	-170.316	-171.252	-174.495	-169.454	-172.439	-173.485	-174.266	-177.772				94.6	-171.668	-172.368	-173.782	-173.319	-174.184	-171.215	-172.331	-173.512
	94.7	-172.5	-172.781	-171.185	-171.412	-171.608	-170.998	-171.257	-169.811	-172.037	-171.644	-170.629	-169.636	-170.706	-173.228	-170.003	-170.809				94.7	-171.419	-170.572	-169.844	-172.934	-171.41	-171.681	-172.222	-169.621	-170.711	-171.184	-174.069	-169.324	-172.292	-174.114	-174.534	-178.394				94.7	-171.142	-172.953	-173.695	-172.222	-174.208	-171.221	-172.456	-172.763
	94.8	-172.116	-172.26	-171.903	-172.167	-171.51	-171.38	-171.748	-169.256	-172.823	-171.848	-171.58	-168.875	-170.205	-173.597	-171.442	-170.055				94.8	-170.88	-171.041	-169.963	-173.167	-171.04	-171.597	-170.811	-170.082	-171.376	-171.391	-173.781	-169.501	-173.105	-174.753	-174.947	-178.409				94.8	-171.311	-173.089	-174.473	-171.12	-174.41	-171.432	-172.369	-172.116
	94.9	-171.806	-171.751	-172.368	-172.653	-172.095	-171.362	-171.797	-169.285	-173.177	-172.123	-172.192	-168.956	-170.065	-173.936	-172.29	-169.789				94.9	-171.144	-171.706	-170.124	-173.013	-171.128	-171.12	-168.86	-170.348	-172.014	-171.887	-173.47	-169.581	-173.975	-175.092	-175.742	-177.828				94.9	-171.991	-172.627	-174.94	-170.732	-174.772	-171.729	-172.097	-172.181
	95	-171.973	-171.465	-172.472	-172.413	-172.74	-170.937	-171.525	-169.791	-172.885	-172.341	-172.057	-170.009	-169.938	-173.692	-172.513	-169.843				95	-172.127	-172.047	-170.446	-172.628	-171.532	-170.2	-168.018	-170.784	-172.219	-172.514	-172.89	-169.361	-174.034	-174.949	-176.636	-177.152				95	-172.443	-172.024	-174.329	-171.097	-174.929	-171.737	-171.885	-172.531
	95.1	-172.439	-171.312	-172.513	-171.753	-172.587	-170.636	-171.4	-170.315	-172.305	-172.354	-171.446	-170.821	-169.855	-172.501	-172.243	-170.231				95.1	-172.782	-171.964	-171.296	-172.039	-171.702	-169.561	-168.872	-171.322	-171.883	-172.875	-171.923	-169.098	-173.611	-174.4	-176.831	-176.656				95.1	-172.418	-171.569	-173.023	-171.756	-174.463	-171.676	-171.591	-172.661
	95.2	-172.955	-171.479	-172.604	-171.325	-171.955	-170.925	-171.348	-170.791	-172.292	-172.015	-170.942	-170.514	-170.138	-170.84	-171.412	-171.12				95.2	-172.587	-171.989	-172.371	-171.408	-171.316	-169.87	-170.298	-171.601	-171.39	-172.662	-171.285	-169.011	-173.326	-174.064	-176.163	-176.385				95.2	-172.535	-171.206	-172.073	-172.319	-173.492	-171.972	-170.982	-172.677
	95.3	-173.202	-171.872	-172.702	-171.179	-171.734	-171.648	-171.156	-171.302	-172.803	-171.333	-170.864	-169.313	-170.32	-169.731	-170.203	-171.72				95.3	-172.118	-172.444	-172.806	-171.165	-170.618	-170.613	-171.115	-171.666	-171	-172.11	-171.75	-168.981	-173.223	-174.11	-175.398	-176.487				95.3	-173.215	-171.132	-172.101	-172.618	-172.778	-172.294	-170.449	-172.837
	95.4	-173.004	-172.014	-172.791	-170.893	-172.091	-172.063	-171.023	-171.79	-173.048	-170.953	-171.323	-168.169	-170.132	-169.592	-169.269	-171.29				95.4	-171.869	-172.829	-172.406	-171.526	-169.89	-171.051	-171.042	-171.82	-170.827	-171.949	-172.797	-168.928	-173.167	-173.904	-175.081	-177.08				95.4	-173.6	-171.484	-172.569	-172.391	-172.849	-172.326	-170.552	-173.108
	95.5	-172.712	-171.88	-172.738	-170.547	-172.549	-171.679	-171.155	-172.033	-172.636	-171.196	-172.078	-167.781	-170.401	-170.073	-169.295	-170.592				95.5	-171.674	-172.577	-171.894	-172.062	-169.281	-171.167	-170.564	-171.964	-171.094	-172.289	-173.306	-169.108	-173.117	-173.25	-175.099	-177.736				95.5	-172.675	-171.784	-172.623	-171.651	-173.438	-172.381	-170.974	-173.291
	95.6	-172.628	-171.876	-172.539	-170.824	-172.749	-171.121	-171.381	-171.81	-172.025	-171.597	-172.494	-168.135	-171.232	-170.734	-170.359	-170.581				95.6	-171.223	-171.921	-171.82	-172.037	-169.199	-171.073	-170.426	-171.535	-171.569	-172.437	-172.947	-169.738	-172.9	-172.691	-175.049	-177.765				95.6	-171.039	-171.777	-172.261	-171.108	-173.96	-172.372	-171.12	-173.289
	95.7	-172.762	-172.273	-172.424	-171.621	-172.826	-171.187	-171.376	-171.417	-171.882	-171.673	-172.151	-168.99	-171.583	-171.172	-171.714	-170.916				95.7	-170.546	-171.533	-172.006	-171.403	-169.748	-170.642	-170.685	-170.332	-171.545	-172.127	-172.28	-170.634	-172.647	-172.742	-175.007	-177.288				95.7	-170.111	-171.919	-172.101	-171.3	-174.12	-171.929	-171.116	-173.149
	95.8	-173.072	-172.817	-172.378	-171.946	-172.929	-171.434	-170.949	-171.281	-172.044	-171.328	-171.42	-169.808	-171.388	-171.078	-172.137	-170.65				95.8	-169.988	-171.657	-172.105	-170.821	-170.411	-170.152	-170.775	-168.921	-170.841	-171.746	-171.806	-171.216	-172.752	-173.376	-175.277	-177.134				95.8	-170.484	-172.292	-172.482	-171.919	-173.949	-171.288	-171.207	-172.909
	95.9	-173.446	-172.71	-171.968	-171.661	-172.91	-171	-170.292	-171.211	-171.9	-170.744	-170.906	-170.078	-171.458	-170.625	-171.115	-169.635				95.9	-169.84	-171.888	-172.216	-170.793	-170.777	-170.31	-170.639	-168.08	-170.21	-171.679	-171.782	-171.032	-173.044	-173.955	-175.314	-177.384				95.9	-171.552	-172.509	-173.186	-172.496	-173.521	-170.863	-171.145	-172.642
	96	-173.731	-171.843	-171.281	-171.426	-172.712	-169.991	-169.959	-171.056	-171.581	-170.393	-170.783	-170.228	-171.734	-170.42	-169.609	-168.84				96	-170.123	-171.812	-172.334	-171.271	-170.762	-171.123	-170.676	-168.321	-170.385	-171.92	-172.291	-170.548	-173.367	-174.122	-174.717	-177.33				96	-172.237	-172.467	-173.784	-172.841	-173.065	-170.865	-170.88	-172.535
	96.1	-173.756	-171.186	-171.079	-171.278	-172.283	-169.242	-170.176	-171.132	-171.567	-170.83	-170.908	-170.759	-171.41	-170.857	-168.836	-169.102				96.1	-170.803	-171.532	-171.869	-171.756	-170.412	-171.634	-170.756	-169.589	-171.091	-172.082	-173.059	-170.302	-173.849	-174.291	-174.318	-176.821				96.1	-172.059	-172.417	-174.047	-172.855	-172.824	-171.076	-170.852	-172.834
	96.2	-173.544	-171.083	-171.501	-170.887	-171.758	-169.248	-170.582	-171.474	-171.907	-171.985	-171.162	-171.171	-170.385	-171.601	-168.998	-170.078				96.2	-171.764	-171.283	-170.625	-171.795	-169.977	-171.278	-170.709	-171.137	-171.653	-171.9	-173.751	-170.225	-174.217	-174.564	-174.965	-176.281				96.2	-171.202	-172.7	-174.02	-172.525	-172.783	-170.843	-171.385	-173.392
	96.3	-173.271	-170.957	-172.165	-170.606	-171.637	-169.762	-170.85	-171.682	-172.174	-173.006	-171.38	-170.866	-169.733	-172.121	-169.609	-170.695				96.3	-172.402	-171.047	-169.472	-171.647	-169.851	-170.719	-170.701	-172.288	-171.793	-171.733	-174.035	-170.349	-174.351	-174.658	-176.144	-175.886				96.3	-170.176	-173.163	-173.74	-171.96	-172.976	-170.218	-172.07	-173.562
	96.4	-172.82	-170.914	-172.975	-170.888	-171.776	-170.344	-170.915	-171.465	-172.041	-173.065	-171.306	-170.211	-170.092	-172.358	-170.34	-170.344				96.4	-172.298	-170.777	-169.265	-171.898	-170.467	-170.802	-170.728	-172.943	-171.466	-171.997	-173.823	-170.659	-174.45	-174.808	-176.741	-175.723				96.4	-169.671	-173.314	-173.096	-171.393	-173.285	-169.958	-172.26	-173.188
	96.5	-172.242	-171.513	-173.534	-171.201	-171.439	-170.796	-170.955	-170.987	-171.794	-172.181	-170.947	-169.99	-170.838	-172.282	-171.236	-169.477				96.5	-171.947	-170.42	-169.666	-172.503	-171.781	-171.337	-170.777	-173.151	-170.958	-172.354	-173.602	-170.807	-174.431	-175.301	-176.655	-175.915				96.5	-169.908	-172.93	-172.206	-171.091	-173.328	-170.259	-172.155	-172.898
	96.6	-172.058	-172.364	-173.147	-171.074	-170.745	-171.118	-171.099	-170.518	-171.903	-170.961	-170.622	-170.334	-171.365	-171.899	-172.159	-168.951				96.6	-171.95	-169.879	-169.881	-172.873	-172.876	-171.681	-171	-173.089	-170.75	-172.192	-173.635	-170.727	-174.262	-175.879	-176.365	-176.28				96.6	-170.326	-172.277	-171.779	-171.17	-172.941	-170.772	-172.264	-172.941
	96.7	-172.511	-172.74	-172.343	-171.119	-170.401	-171.457	-171.141	-170.238	-172.293	-169.938	-170.764	-170.598	-171.574	-171.678	-172.478	-169.029				96.7	-172.197	-169.448	-169.822	-172.716	-172.92	-171.956	-171.293	-172.871	-170.934	-171.602	-173.45	-170.693	-174.22	-176.051	-175.925	-176.526				96.7	-170.413	-171.688	-172.183	-171.331	-172.341	-171.173	-172.39	-173.045
	96.8	-173.276	-172.792	-172.138	-171.637	-170.434	-171.822	-170.894	-170.136	-172.49	-169.312	-171.52	-170.297	-171.38	-171.66	-171.83	-169.416				96.8	-172.378	-169.679	-169.802	-172.21	-172.082	-172.649	-171.139	-172.301	-171.165	-171.384	-172.595	-170.749	-174.312	-175.572	-175.262	-176.789				96.8	-170.427	-171.394	-172.829	-171.13	-171.837	-171.372	-172.227	-173.069
	96.9	-173.881	-172.87	-172.398	-172.031	-170.581	-171.992	-170.544	-170.03	-172.243	-169.259	-172.455	-169.738	-170.784	-171.009	-170.94	-169.783				96.9	-172.339	-170.602	-170.112	-171.777	-171.091	-173.405	-170.356	-171.459	-171.206	-172.059	-171.305	-170.596	-174.081	-174.665	-174.702	-177.275				96.9	-170.899	-171.757	-173.144	-170.733	-171.544	-171.586	-172.057	-173.015
	97	-174.034	-172.817	-172.601	-171.921	-171.051	-171.864	-170.448	-170.341	-171.674	-169.974	-173.049	-169.41	-170.164	-169.711	-170.74	-170.06				97	-171.962	-171.483	-170.829	-171.809	-170.533	-173.506	-169.373	-170.925	-171.212	-172.987	-170.331	-170.29	-173.622	-173.948	-174.778	-177.687				97	-171.726	-172.605	-173.004	-170.743	-171.436	-171.841	-172.062	-172.868
	97.1	-173.662	-172.457	-172.448	-171.24	-171.902	-171.695	-170.642	-171.297	-171.161	-171.123	-173.043	-169.414	-169.906	-169.035	-171.159	-170.284				97.1	-171.193	-171.585	-171.395	-172.234	-170.654	-172.893	-168.628	-170.989	-171.278	-173.19	-170.074	-170.478	-173.774	-173.982	-175.416	-177.764				97.1	-172.307	-173.043	-172.531	-171.265	-171.699	-171.747	-172.121	-172.727
	97.2	-172.989	-171.741	-171.86	-170.3	-172.429	-171.47	-170.982	-171.946	-170.929	-171.878	-172.34	-169.554	-169.901	-169.613	-171.47	-170.64				97.2	-170.313	-171.091	-171.412	-172.546	-171.342	-172.061	-168.482	-171.096	-171.152	-172.772	-170.287	-171.296	-174.543	-174.529	-175.828	-177.791				97.2	-172.334	-172.979	-172.18	-171.878	-172.354	-171.441	-172.323	-172.972
	97.3	-172.401	-170.735	-171.368	-169.879	-172.081	-171.004	-171.485	-171.723	-170.995	-171.94	-171.407	-169.812	-169.868	-170.701	-171.498	-171.353				97.3	-170.005	-170.78	-171.302	-172.524	-172.048	-171.73	-169.212	-170.897	-170.747	-172.525	-170.713	-171.99	-174.855	-174.646	-175.499	-177.957				97.3	-171.921	-173.392	-172.172	-172.301	-172.895	-171.515	-172.359	-173.814
	97.4	-172.171	-169.89	-171.428	-170.368	-171.494	-170.56	-172.065	-171.405	-171.469	-171.853	-171.152	-170.206	-169.841	-171.406	-171.376	-171.986				97.4	-170.286	-170.869	-171.451	-172.363	-172.252	-171.988	-170.436	-170.685	-170.464	-172.703	-171.429	-171.855	-174.264	-173.927	-174.691	-177.942				97.4	-171.536	-174.439	-172.246	-172.446	-173.179	-171.743	-171.544	-174.527
	97.5	-172.443	-169.573	-171.656	-171.271	-171.324	-170.471	-172.322	-171.515	-172.21	-172.043	-171.991	-170.422	-170.069	-171.582	-170.829	-172.139				97.5	-170.393	-170.865	-171.761	-172.091	-171.867	-172.053	-171.188	-170.445	-170.499	-172.986	-172.352	-171.056	-173.405	-173.213	-174.021	-177.442				97.5	-171.588	-175.092	-172.243	-172.246	-173.707	-171.452	-170.202	-174.447
	97.6	-173.031	-169.819	-171.552	-171.893	-170.885	-170.668	-171.941	-171.508	-172.891	-172.124	-173.253	-170.355	-170.604	-171.401	-169.949	-172.073				97.6	-170.398	-170.507	-171.91	-171.713	-171.018	-171.519	-171.14	-170.048	-170.432	-173.175	-172.996	-170.583	-172.985	-173.43	-173.958	-176.702				97.6	-171.879	-174.679	-172.331	-172.084	-174.408	-170.806	-169.602	-174.025
	97.7	-173.358	-170.623	-171.329	-171.984	-169.738	-170.735	-171.333	-170.985	-173.229	-171.631	-173.878	-170.318	-171.165	-171.188	-169.403	-172.021				97.7	-170.932	-170.112	-171.703	-171.659	-170.04	-170.564	-170.965	-169.877	-169.994	-173.377	-172.973	-170.807	-173.162	-174.323	-174.465	-176.235				97.7	-171.91	-173.524	-172.495	-172.504	-174.474	-170.611	-170.22	-173.558
	97.8	-173.242	-171.529	-171.532	-171.687	-169.051	-170.32	-171.101	-170.123	-172.826	-170.798	-173.571	-170.405	-171.273	-171.3	-169.243	-172.059				97.8	-171.841	-170.021	-171.386	-172.056	-169.462	-169.703	-170.984	-169.985	-169.707	-173.557	-172.514	-171.012	-173.583	-175.038	-175.167	-176.151				97.8	-171.441	-172.401	-172.505	-173.166	-173.75	-171.001	-171.355	-172.672
	97.9	-172.966	-171.95	-172.376	-171.52	-169.749	-169.739	-171.231	-169.331	-171.95	-170.241	-172.967	-170.35	-170.9	-171.521	-169.229	-172.111				97.9	-172.555	-170.254	-171.221	-172.136	-169.587	-169.773	-170.746	-169.892	-170.032	-173.477	-172.51	-170.743	-173.773	-175.112	-175.793	-176.2				97.9	-170.508	-171.972	-172.513	-173.338	-173.085	-171.311	-172.333	-171.606
	98	-172.678	-171.835	-173.432	-171.699	-171.036	-169.62	-171.559	-169.37	-171.578	-170.23	-172.571	-170.042	-170.623	-171.375	-169.792	-172.001				98	-172.886	-170.518	-170.96	-171.554	-170.214	-170.773	-170.165	-169.682	-170.696	-173.2	-173.525	-170.341	-173.672	-174.421	-176.23	-176.292				98	-169.582	-172.375	-172.866	-172.877	-172.958	-171.426	-172.936	-171.211
	98.1	-172.363	-171.266	-173.916	-171.704	-171.897	-170.045	-171.958	-170.564	-171.976	-170.526	-171.986	-169.732	-170.6	-171.035	-170.996	-171.791				98.1	-172.856	-170.528	-170.52	-171.005	-170.851	-171.569	-169.937	-169.951	-171.357	-172.806	-174.511	-170.311	-173.69	-173.205	-176.448	-176.338				98.1	-169.386	-173.08	-173.487	-172.04	-173.084	-171.96	-173.205	-171.606
	98.2	-172.027	-170.404	-173.528	-171.353	-172.235	-170.479	-172.094	-171.802	-172.571	-170.424	-170.746	-169.649	-170.533	-171.011	-171.887	-171.848				98.2	-172.501	-170.391	-170.408	-171.027	-171.057	-171.503	-170.433	-170.637	-172.065	-172.119	-174.24	-170.705	-173.93	-172.354	-176.424	-175.958				98.2	-170.028	-173.407	-173.904	-171.29	-173.284	-172.788	-173.229	-171.937
	98.3	-171.825	-169.786	-172.791	-171.15	-172.09	-170.413	-171.822	-171.904	-172.865	-169.504	-169.519	-169.902	-170.569	-171.209	-171.802	-172.27				98.3	-172.324	-170.535	-170.807	-171.415	-170.825	-170.974	-170.964	-170.928	-172.609	-171.154	-173.229	-171.175	-173.972	-172.605	-176.282	-175.095				98.3	-170.909	-173.282	-173.836	-170.952	-173.38	-172.831	-172.909	-171.544
	98.4	-171.891	-169.726	-172.289	-171.524	-171.545	-169.917	-171.424	-171.238	-172.791	-168.283	-169.222	-170.466	-170.989	-171.393	-171.02	-172.456				98.4	-172.745	-171.247	-171.277	-171.765	-170.709	-170.429	-170.951	-170.487	-172.38	-170.406	-172.354	-171.455	-173.91	-173.661	-176.439	-174.407				98.4	-171.442	-173.065	-173.693	-170.918	-173.097	-171.994	-172.299	-170.814
	98.5	-172.117	-169.896	-172.211	-172.201	-171.159	-169.654	-171.08	-170.595	-172.43	-167.752	-169.499	-171.015	-171.394	-171.762	-170.244	-171.732				98.5	-173.163	-172.066	-171.351	-171.933	-171.182	-170.214	-170.813	-170.021	-171.46	-170.472	-171.931	-171.273	-174.247	-174.637	-177.063	-174.498				98.5	-171.512	-172.841	-173.715	-170.842	-172.595	-171.601	-171.849	-170.573
	98.6	-172.258	-170.185	-172.461	-172.551	-171.141	-169.96	-170.764	-170.155	-171.982	-168.433	-169.733	-171.067	-171.242	-172.201	-169.849	-170.324				98.6	-172.671	-171.982	-170.909	-172.159	-172.119	-170.615	-170.974	-170.188	-170.626	-171.253	-172.282	-170.572	-174.767	-174.862	-177.839	-175.152				98.6	-171.453	-172.352	-173.419	-170.66	-172.313	-172.209	-171.792	-171.26
	98.7	-172.274	-171.059	-172.498	-172.572	-170.963	-170.319	-170.764	-170.281	-171.871	-169.868	-170.157	-170.4	-170.634	-172.238	-169.581	-168.993				98.7	-171.469	-170.859	-170.302	-172.597	-172.961	-171.384	-171.078	-170.728	-170.385	-171.831	-173.099	-169.926	-174.935	-174.149	-178.33	-175.71				98.7	-171.355	-171.85	-172.743	-170.832	-172.337	-172.792	-171.88	-172.602
	98.8	-172.269	-172.458	-171.797	-172.467	-170.65	-170.526	-171.261	-171.073	-172.129	-171.081	-170.995	-169.568	-169.997	-172.024	-169.114	-168.184				98.8	-170.615	-169.79	-170.081	-173.092	-173.08	-171.824	-170.8	-171.095	-170.618	-171.895	-173.589	-169.873	-174.879	-172.965	-178.266	-176.045				98.8	-170.988	-172.069	-172.207	-171.575	-172.268	-172.558	-171.974	-173.772
	98.9	-172.398	-173.364	-170.895	-171.988	-170.775	-171.097	-171.745	-171.714	-172.445	-171.665	-171.985	-169.349	-169.668	-171.955	-168.526	-167.978				98.9	-170.567	-169.521	-170.452	-173.403	-172.309	-171.479	-170.539	-171.44	-170.89	-172.135	-173.565	-170.209	-174.739	-172.222	-177.629	-176.46				98.9	-170.586	-172.916	-171.984	-172.465	-172.041	-171.891	-172.157	-174.168
	99	-172.65	-172.991	-170.759	-170.966	-170.966	-171.895	-171.716	-171.825	-172.746	-171.697	-172.666	-169.716	-169.729	-171.876	-168.247	-168.293				99	-170.802	-169.658	-171.06	-173.124	-171.028	-170.518	-170.853	-172.062	-170.935	-172.436	-173.312	-170.288	-174.338	-172.297	-176.819	-176.806				99	-170.622	-173.514	-171.982	-173.202	-172.005	-171.411	-172.44	-173.794
	99.1	-172.647	-171.837	-171.144	-169.815	-170.401	-172.402	-171.328	-171.649	-172.966	-171.313	-172.589	-170.347	-169.849	-171.834	-168.536	-168.852				99.1	-170.783	-169.489	-171.578	-172.392	-169.825	-169.766	-171.278	-172.434	-170.703	-172.136	-173.166	-170.303	-173.816	-172.757	-176.455	-176.676				99.1	-171.129	-173.477	-172.135	-173.54	-172.195	-171.431	-172.618	-173.081
	99.2	-172.227	-170.861	-171.254	-169.507	-169.54	-172.821	-171.084	-171.265	-172.851	-171.288	-171.924	-171.112	-169.866	-172.123	-169.056	-169.302				99.2	-170.611	-168.917	-171.966	-171.859	-169.292	-169.974	-170.946	-171.953	-170.315	-171.706	-173.21	-171.074	-173.734	-173.196	-176.512	-176.141				99.2	-171.756	-173.283	-172.19	-173.164	-172.232	-171.82	-172.357	-172.636
	99.3	-171.674	-170.273	-171.54	-170.512	-169.688	-173.094	-171.074	-170.861	-172.585	-171.997	-171.544	-171.481	-170.233	-172.509	-169.487	-169.586				99.3	-170.654	-168.562	-172.083	-171.437	-169.512	-170.872	-170.221	-171.14	-170.065	-171.808	-173.142	-172.203	-174.355	-173.525	-176.447	-175.371				99.3	-172.195	-173.391	-172.056	-172.427	-171.98	-172.262	-171.887	-172.856
	99.4	-171.4	-170.103	-172.577	-171.965	-170.994	-172.722	-170.924	-170.71	-172.424	-172.473	-171.773	-171.017	-171.043	-172.742	-169.902	-169.82				99.4	-170.982	-169.05	-171.979	-170.942	-170.073	-171.548	-169.992	-170.653	-170.052	-172.137	-172.87	-172.645	-175.218	-173.788	-176.07	-174.69				99.4	-172.358	-173.534	-172.11	-172.074	-171.914	-172.576	-172.039	-173.694
	99.5	-171.546	-170.52	-173.407	-172.802	-172.141	-171.964	-170.635	-170.753	-171.971	-172.305	-171.802	-170.191	-171.818	-172.834	-170.287	-170.122				99.5	-171.383	-170.105	-171.904	-171.067	-170.724	-171.496	-170.415	-170.29	-170.218	-172.275	-172.815	-172.287	-175.68	-173.836	-175.665	-174.761				99.5	-172.272	-173.362	-172.53	-172.185	-172.446	-172.562	-172.975	-174.709
	99.6	-171.813	-171.313	-173.23	-172.859	-172.226	-171.549	-170.794	-170.616	-170.944	-172.078	-171.148	-169.895	-172.504	-172.794	-170.377	-170.563				99.6	-171.756	-170.78	-171.693	-172.138	-171.372	-170.954	-171.057	-170.017	-170.605	-172.403	-173.019	-171.491	-175.421	-173.532	-175.665	-175.529				99.6	-172.147	-173.174	-172.84	-172.304	-173.277	-172.217	-173.735	-175.415
	99.7	-171.959	-172.083	-172.53	-172.422	-171.646	-171.498	-171.512	-170.205	-169.801	-171.765	-170.428	-170.54	-173.07	-172.411	-170.374	-170.955				99.7	-172.025	-170.749	-171.288	-173.347	-171.813	-170.561	-171.219	-170.234	-171.07	-172.68	-172.859	-170.512	-174.559	-173.312	-176.009	-176.262				99.7	-172.153	-173.291	-172.516	-172.258	-173.653	-171.885	-173.481	-175.513
	99.8	-172.296	-172.373	-171.916	-171.769	-170.854	-171.509	-171.897	-169.87	-169.185	-171.03	-170.165	-171.641	-172.823	-171.641	-170.82	-170.999				99.8	-172.231	-170.416	-171.044	-173.866	-171.992	-170.648	-170.817	-171.012	-171.322	-172.873	-172.283	-169.847	-173.612	-173.782	-176.201	-176.73				99.8	-172.12	-173.502	-171.727	-172.259	-172.98	-171.875	-172.67	-175.099
	99.9	-173.095	-171.787	-171.653	-171.287	-170.082	-171.636	-171.36	-169.588	-169.491	-170.35	-170.339	-172.182	-171.557	-170.979	-171.55	-170.889				99.9	-172.513	-170.25	-171.092	-173.863	-172.04	-171.113	-170.782	-171.922	-171.376	-172.779	-171.934	-169.782	-173.045	-174.714	-176.032	-177.037				99.9	-172.032	-173.486	-171.256	-172.299	-171.721	-172.354	-172.078	-174.694
	100	-174.09	-170.529	-171.672	-171.185	-169.884	-171.72	-170.666	-169.077	-170.572	-170.218	-170.714	-171.862	-170.198	-170.64	-171.958	-170.947				100	-172.753	-170.601	-171.307	-173.812	-171.942	-171.69	-171.405	-172.198	-171.58	-172.322	-171.981	-169.9	-172.957	-175.086	-175.588	-177.202				100	-172.319	-173.305	-171.413	-172.106	-170.905	-173.075	-171.613	-174.499
	100.1	-174.918	-169.708	-171.815	-171.284	-170.358	-171.476	-170.837	-168.848	-171.883	-170.43	-170.964	-171.318	-169.748	-170.474	-171.953	-170.885				100.1	-172.807	-171.428	-171.468	-173.466	-171.653	-171.977	-171.97	-171.603	-172.125	-171.612	-171.957	-170.112	-173.151	-174.553	-175.136	-177.238				100.1	-172.944	-173.127	-171.686	-171.626	-170.641	-173.361	-171.151	-174.123
	100.2	-175.296	-170.291	-172.045	-171.059	-170.721	-171.07	-171.55	-169.491	-172.849	-170.91	-171.118	-171.208	-170.282	-170.654	-171.694	-170.347				100.2	-172.684	-172.176	-171.467	-172.417	-171.488	-171.644	-172.14	-170.877	-172.722	-171.189	-171.554	-170.648	-173.328	-174.033	-174.95	-177.068				100.2	-173.213	-172.941	-171.619	-171.128	-170.64	-172.941	-170.967	-173.471
	100.3	-175.082	-171.826	-172.344	-170.138	-170.678	-170.929	-171.565	-170.28	-172.909	-171.75	-171.573	-171.43	-170.968	-171.328	-171.025	-169.885				100.3	-172.344	-172.3	-171.437	-170.997	-171.877	-170.772	-172.124	-170.699	-172.899	-171.47	-171.24	-171.148	-173.383	-174.235	-174.908	-176.578				100.3	-172.888	-172.674	-171.335	-171.078	-171.053	-172.419	-170.847	-172.904
	100.4	-174.423	-173.046	-172.659	-169.093	-170.898	-171.299	-170.651	-170.317	-172.185	-172.344	-172.468	-171.377	-171.018	-172.226	-170.147	-170.381				100.4	-171.879	-171.817	-171.412	-170.105	-172.585	-169.674	-172.163	-170.963	-172.652	-172	-171.82	-171.193	-173.53	-174.524	-174.911	-175.904				100.4	-172.358	-172.483	-171.376	-171.709	-171.82	-172.32	-170.53	-172.736
	100.5	-173.524	-173.333	-172.761	-169.18	-171.697	-171.72	-169.838	-169.984	-171.719	-171.899	-173.39	-170.872	-170.48	-172.88	-169.859	-171.374				100.5	-171.689	-171.016	-171.098	-170.19	-172.923	-168.791	-172.13	-171.169	-172.323	-171.999	-173.159	-170.846	-173.83	-174.04	-175.283	-175.508				100.5	-171.769	-172.634	-172.081	-172.489	-172.462	-172.403	-170.486	-172.94
	100.6	-172.598	-173.076	-172.607	-170.704	-172.398	-171.515	-169.763	-169.892	-172.029	-170.811	-173.785	-170.04	-169.984	-173.177	-170.249	-171.527				100.6	-171.947	-170.17	-170.548	-170.757	-172.706	-168.534	-171.468	-171.164	-171.893	-171.402	-174.089	-170.192	-173.992	-173.088	-176.023	-175.652				100.6	-170.99	-172.978	-172.805	-172.628	-172.83	-172.401	-170.931	-173.118
	100.7	-171.876	-172.851	-172.458	-172.354	-172.506	-170.881	-170.013	-169.717	-172.616	-170.058	-173.306	-169.126	-169.987	-173.267	-170.48	-170.793				100.7	-172.175	-169.491	-170.357	-171.449	-172.224	-168.923	-170.307	-171.316	-171.201	-170.96	-174.018	-169.37	-173.626	-172.539	-176.626	-176.001				100.7	-170.407	-173.077	-172.754	-172.102	-173.064	-172.315	-171.277	-173.022
	100.8	-171.463	-172.395	-172.256	-172.891	-172.574	-170.509	-170.081	-169.083	-172.899	-169.818	-171.874	-168.785	-170.57	-173.071	-170.194	-170.287				100.8	-172.236	-168.985	-170.692	-172.253	-171.548	-169.582	-169.653	-171.615	-170.391	-171.135	-173.548	-168.978	-172.874	-172.671	-176.743	-176.331				100.8	-170.654	-172.973	-172.092	-171.53	-172.942	-172.154	-171.218	-172.961
	100.9	-171.166	-171.502	-171.932	-172.482	-173.034	-170.59	-170.241	-168.455	-172.821	-169.858	-170.089	-169.314	-171.381	-172.36	-169.852	-170.426				100.9	-172.402	-168.689	-171.022	-172.722	-170.554	-169.946	-170.13	-171.268	-169.909	-171.555	-173.418	-169.373	-172.54	-173.065	-176.57	-176.905				100.9	-171.122	-173.069	-171.383	-171.257	-172.436	-171.963	-171.109	-173.172
	101	-170.751	-170.972	-171.933	-171.808	-173.338	-170.844	-171.027	-168.498	-172.743	-170.083	-169.164	-170.331	-171.714	-171.416	-170.039	-170.728				101	-172.474	-168.876	-171.001	-172.439	-169.565	-169.948	-171.347	-170.238	-170.204	-171.978	-173.61	-169.969	-173.049	-173.4	-176.533	-177.683				101	-170.811	-173.204	-171.077	-171.453	-172.169	-171.667	-171.127	-173.376
	101.1	-170.436	-171.182	-172.442	-171.178	-173.035	-171.1	-172.109	-169.212	-172.756	-170.367	-169.637	-171.432	-171.293	-170.909	-170.902	-170.832				101.1	-172.527	-169.418	-170.816	-171.489	-169.233	-169.93	-172.122	-169.671	-171.173	-172.468	-173.535	-170.233	-173.82	-173.726	-176.515	-178.16				101.1	-170.187	-173	-171.194	-172.114	-172.368	-171.149	-171.159	-173.422
	101.2	-170.6	-171.318	-172.951	-170.879	-172.604	-171.307	-172.56	-169.878	-172.552	-170.748	-170.704	-172.402	-170.649	-170.891	-171.95	-170.852				101.2	-173.296	-169.827	-170.647	-170.462	-169.781	-169.716	-171.728	-170.046	-171.875	-172.85	-172.945	-170.235	-174.074	-174.022	-176.106	-177.96				101.2	-170.076	-172.54	-171.239	-172.585	-172.46	-170.604	-171.346	-173.421
	101.3	-171.04	-171.048	-172.951	-171.053	-172.457	-171.263	-172.156	-169.975	-172.236	-171.172	-171.327	-172.771	-170.366	-171.158	-172.632	-170.849				101.3	-174.733	-170.209	-170.337	-170.105	-170.775	-169.066	-170.937	-170.516	-171.712	-172.887	-172.114	-169.831	-173.756	-174.364	-175.428	-177.176				101.3	-170.222	-172.125	-171.035	-172.546	-172.099	-170.416	-171.783	-173.425
	101.4	-171.365	-170.991	-172.52	-171.427	-172.217	-170.93	-171.604	-170.052	-172.29	-171.249	-171.182	-172.121	-170.719	-171.614	-172.838	-170.548				101.4	-175.669	-170.657	-169.865	-170.48	-171.549	-168.555	-171.005	-170.406	-171.184	-172.445	-171.484	-169.053	-173.299	-174.755	-174.947	-176.298				101.4	-170.256	-172.186	-170.805	-172.604	-171.783	-170.689	-172.164	-173.395
	101.5	-171.682	-171.266	-171.951	-171.8	-171.704	-170.462	-171.54	-170.613	-172.408	-170.855	-170.799	-170.848	-171.677	-171.937	-172.873	-169.883				101.5	-175.373	-170.642	-169.533	-171.136	-171.825	-168.843	-171.801	-170.024	-170.96	-171.636	-171.67	-168.75	-172.883	-174.794	-174.966	-175.807				101.5	-170.536	-172.987	-170.626	-172.967	-172.057	-170.962	-172.564	-173.234
	101.6	-172.19	-171.333	-171.543	-172.09	-171.342	-169.923	-171.882	-171.101	-171.888	-170.37	-170.936	-169.612	-172.759	-172.17	-172.916	-169.464				101.6	-174.204	-170.059	-169.568	-171.809	-172.028	-169.858	-172.034	-170.143	-171.314	-170.906	-172.701	-169.38	-172.31	-174.523	-175.378	-175.87				101.6	-171.316	-174.114	-170.562	-173.014	-172.639	-170.982	-173.28	-173.048
	101.7	-172.73	-171.26	-171.576	-172.179	-171.406	-169.65	-172.228	-170.935	-171.16	-170.369	-171.691	-168.72	-173.234	-172.462	-172.651	-169.918				101.7	-172.984	-169.507	-169.971	-172.445	-172.488	-171.102	-171.465	-171	-172.171	-170.586	-173.518	-170.216	-171.591	-174.518	-175.618	-176.23				101.7	-172.244	-174.673	-170.718	-172.506	-172.798	-171.171	-173.908	-173.018
	101.8	-172.782	-171.717	-172.003	-171.962	-171.744	-169.927	-172.205	-170.458	-171.029	-170.97	-172.526	-168.36	-172.895	-172.233	-171.887	-170.899				101.8	-172.422	-169.376	-170.662	-172.842	-172.861	-172.068	-171.066	-171.859	-173.058	-170.556	-173.376	-170.563	-171.089	-174.785	-175.36	-176.486				101.8	-172.85	-174.211	-171.073	-171.753	-172.575	-171.512	-173.764	-173.034
	101.9	-172.079	-172.56	-172.679	-171.595	-172.006	-170.445	-171.891	-170.257	-171.249	-171.248	-173.136	-168.628	-172.231	-171.342	-170.883	-171.547				101.9	-172.647	-169.619	-171.39	-172.744	-172.902	-172.612	-171.227	-171.984	-173.412	-170.828	-172.911	-170.608	-171.021	-174.926	-174.914	-176.6				101.9	-173.03	-173.282	-171.447	-171.045	-172.54	-171.455	-172.929	-173.014
	102	-171.38	-173.029	-173.443	-171.468	-171.784	-170.758	-171.825	-170.302	-171.151	-170.443	-173.792	-169.078	-171.645	-170.82	-169.944	-171.456				102	-173.053	-169.987	-171.58	-172.184	-172.703	-173.078	-171.322	-171.391	-173.148	-171.343	-173.092	-170.636	-171.359	-174.853	-174.652	-176.754				102	-172.917	-172.655	-171.592	-170.776	-172.889	-171.043	-172.163	-172.961
	102.1	-171.373	-172.978	-173.785	-171.681	-170.832	-170.666	-172.078	-170.286	-170.851	-169.179	-174.31	-169.166	-171.24	-171.299	-169.344	-170.812				102.1	-173.088	-170.029	-171.233	-171.628	-172.389	-173.604	-170.904	-170.642	-172.584	-171.458	-173.78	-170.445	-172.05	-174.667	-174.614	-176.837				102.1	-172.518	-172.372	-171.553	-171.277	-173.343	-170.618	-171.947	-172.883
	102.2	-171.643	-172.812	-173.203	-171.89	-169.912	-170.267	-172.131	-170.139	-171.016	-168.536	-173.996	-169.044	-171.048	-172.22	-169.385	-169.924				102.2	-172.761	-169.724	-170.945	-171.582	-172.084	-173.712	-170.483	-170.202	-171.905	-170.915	-174.215	-170.033	-172.89	-174.283	-174.944	-176.705				102.2	-171.908	-172.16	-171.64	-172.284	-173.476	-170.35	-172.206	-172.784
	102.3	-171.72	-172.883	-172.177	-171.857	-170.44	-170.129	-171.549	-170.009	-171.957	-168.775	-172.712	-169.375	-171.117	-172.744	-170.037	-168.916				102.3	-172.233	-169.608	-170.694	-172.103	-171.763	-173.085	-170.607	-170.148	-171.217	-170.175	-174.141	-169.967	-173.41	-173.655	-175.726	-176.383				102.3	-171.437	-172.063	-172.029	-173.291	-173.246	-170.467	-172.643	-172.464
	102.4	-171.777	-172.982	-171.61	-171.901	-172.347	-170.467	-170.669	-170.058	-173.073	-169.391	-171.085	-170.269	-171.475	-172.44	-170.786	-168.029				102.4	-171.746	-169.863	-170.196	-172.953	-171.366	-172.075	-170.848	-170.55	-170.828	-169.715	-173.858	-170.255	-173.332	-173.254	-176.149	-175.876				102.4	-171.327	-172.145	-172.642	-173.758	-172.997	-170.92	-172.794	-171.808
	102.5	-172.03	-172.681	-171.54	-172.297	-173.982	-170.826	-170.236	-170.441	-173.424	-169.892	-170.202	-171.239	-171.867	-171.446	-171.187	-167.614				102.5	-171.479	-170.303	-169.691	-173.645	-171.277	-171.215	-170.732	-171.306	-170.854	-169.916	-173.648	-170.279	-173.112	-173.47	-175.774	-175.359				102.5	-171.567	-172.5	-173.002	-173.21	-173.011	-171.345	-172.449	-171.07
	102.6	-172.346	-172.225	-171.333	-172.631	-174.024	-171.005	-170.431	-170.915	-172.893	-169.956	-170.42	-171.72	-171.871	-170.249	-171.395	-167.768				102.6	-171.457	-170.859	-169.476	-173.596	-171.806	-170.784	-170.484	-171.864	-170.891	-170.765	-173.541	-170.468	-173.408	-173.773	-175.587	-175.162				102.6	-172.071	-173.122	-172.717	-171.985	-173.094	-171.484	-171.969	-170.742
	102.7	-172.589	-172.297	-170.766	-172.511	-172.587	-171.223	-170.93	-170.688	-172.374	-169.714	-170.82	-171.353	-171.39	-169.516	-171.615	-168.393				102.7	-171.828	-171.293	-169.657	-172.645	-172.421	-170.763	-170.304	-171.903	-170.468	-171.668	-173.368	-171.497	-174.048	-173.625	-176.048	-175.392				102.7	-172.429	-173.424	-172.114	-171.085	-172.813	-171.218	-171.64	-171.253
	102.8	-172.76	-173.117	-170.32	-172.324	-171.035	-171.626	-171.408	-169.802	-172.436	-169.957	-170.83	-170.507	-170.56	-169.868	-171.672	-169.505				102.8	-172.66	-171.325	-170.101	-171.528	-172.369	-170.736	-170.135	-171.934	-169.645	-172.094	-172.861	-172.476	-174.509	-173.295	-176.621	-175.764				102.8	-172.242	-172.952	-171.583	-170.949	-172.483	-170.891	-171.654	-172.159
	102.9	-172.966	-174.175	-170.579	-172.518	-170.524	-171.916	-171.64	-169.331	-172.787	-170.898	-170.867	-169.92	-169.722	-171.176	-171.64	-170.91				102.9	-173.631	-171.187	-170.347	-171.314	-171.572	-170.356	-170.234	-172.461	-169.134	-171.986	-172.069	-172.397	-174.616	-173.224	-177.294	-175.982				102.9	-171.69	-172.192	-171.243	-171.257	-172.584	-171.23	-172.082	-172.571
	103	-173.475	-174.756	-171.629	-172.78	-171.043	-171.745	-171.506	-169.599	-173.092	-171.567	-171.128	-169.768	-169.579	-172.409	-171.763	-171.814				103	-174.219	-171.186	-170.03	-172.095	-170.637	-169.954	-170.551	-172.975	-169.584	-171.736	-171.345	-171.7	-174.292	-173.46	-178.002	-175.955				103	-171.2	-171.949	-171.39	-171.614	-172.542	-172.146	-172.316	-172.51
	103.1	-174.189	-174.452	-173.003	-172.654	-171.991	-171.493	-171.09	-169.916	-173.153	-171.153	-171.287	-169.661	-170.366	-172.537	-171.902	-171.461				103.1	-173.943	-171.208	-169.384	-172.892	-170.16	-169.889	-170.347	-172.713	-170.725	-171.607	-170.863	-171.285	-173.748	-173.807	-178.088	-175.722				103.1	-171.094	-172.424	-171.971	-171.977	-172	-172.776	-171.797	-172.579
	103.2	-174.581	-173.343	-173.943	-172.18	-172.431	-171.699	-170.674	-169.827	-172.924	-170.097	-171.308	-169.285	-171.116	-171.695	-171.691	-170.434				103.2	-172.772	-171.134	-168.945	-173.03	-170.365	-170.036	-169.802	-171.589	-171.508	-171.189	-170.711	-171.212	-173.501	-174.188	-177.356	-175.576				103.2	-171.462	-173.232	-172.286	-172.463	-171.672	-172.827	-170.858	-172.849
	103.3	-174.266	-171.911	-173.997	-171.514	-171.897	-171.969	-170.677	-169.484	-172.691	-169.634	-171.309	-168.663	-170.918	-171.152	-171.092	-170.039				103.3	-171.572	-171.168	-168.925	-172.543	-171.121	-170.222	-169.642	-170.336	-171.296	-170.065	-171.022	-170.831	-173.538	-174.636	-176.272	-175.737				103.3	-171.93	-173.81	-172.117	-172.927	-172.03	-172.626	-170.217	-173.015
	103.4	-173.44	-170.757	-173.488	-170.874	-171.176	-171.555	-171.122	-169.337	-172.631	-170.256	-171.165	-168.184	-170.413	-171.483	-170.591	-170.625				103.4	-171.361	-171.384	-169.174	-171.64	-171.868	-170.346	-169.539	-169.872	-170.582	-168.823	-171.742	-170.185	-173.596	-175.068	-175.377	-175.867				103.4	-171.994	-173.839	-172.161	-173.169	-172.654	-172.381	-170.336	-172.93
	103.5	-172.618	-170.322	-172.978	-170.84	-171.112	-170.373	-171.409	-169.618	-172.683	-170.918	-170.979	-168.518	-170.642	-172	-170.53	-171.312				103.5	-171.846	-171.49	-169.588	-170.718	-172.042	-170.264	-169.264	-170.297	-170.262	-168.455	-172.565	-170.219	-173.681	-175.196	-175.051	-175.584				103.5	-171.554	-173.74	-172.726	-173.213	-172.808	-172.137	-171.074	-172.551
	103.6	-171.757	-170.596	-172.609	-171.516	-171.536	-169.044	-171.1	-170.088	-172.917	-170.732	-171.016	-169.726	-171.147	-172.308	-170.814	-171.072				103.6	-171.891	-170.974	-170.431	-170.446	-171.731	-170.221	-169.284	-170.969	-170.595	-169.03	-172.973	-171.258	-173.524	-174.771	-175.239	-175.168				103.6	-170.914	-174.129	-173.251	-173.088	-172.457	-172.081	-171.834	-172.056
	103.7	-170.824	-171.129	-172.415	-172.068	-171.84	-168.434	-170.422	-170.471	-173.272	-170.298	-171.118	-170.975	-170.872	-172.552	-171.23	-170.121				103.7	-171.698	-169.841	-171.701	-171.065	-171.555	-170.447	-169.69	-171.33	-171.017	-169.87	-172.718	-172.398	-172.908	-174.087	-175.621	-175.049				103.7	-170.351	-174.717	-173.27	-172.885	-172.243	-172.353	-172.262	-171.632
	103.8	-170.437	-171.536	-172.397	-171.815	-171.89	-168.923	-169.827	-170.634	-173.252	-170.453	-171.027	-171.408	-170.012	-172.484	-171.465	-169.757				103.8	-171.957	-169.057	-172.788	-171.922	-171.824	-170.523	-170.162	-171.405	-170.857	-170.571	-172.351	-172.673	-172.417	-173.801	-176.108	-175.104				103.8	-170.057	-174.719	-173.093	-172.733	-172.45	-172.572	-172.423	-171.131
	103.9	-170.768	-171.941	-172.251	-171.081	-172.008	-170.136	-169.722	-170.622	-172.646	-171.161	-170.84	-170.822	-169.252	-171.927	-171.439	-170.247				103.9	-172.079	-169.334	-173.186	-172.271	-172.331	-170.297	-170.493	-171.557	-170.175	-171.131	-172.61	-172.204	-172.423	-173.901	-176.581	-175.004				103.9	-170.181	-173.947	-173.373	-172.536	-172.863	-172.353	-172.454	-170.673
	104	-171.289	-172.495	-171.791	-170.681	-172.37	-171.462	-170.383	-170.781	-171.973	-171.858	-170.758	-169.999	-168.452	-171.278	-171.281	-170.436				104	-171.714	-170.051	-172.755	-172.033	-172.654	-170.336	-170.743	-171.744	-169.461	-171.499	-173.293	-171.849	-172.511	-173.981	-176.778	-174.919				104	-170.597	-173.004	-173.975	-172.163	-173.222	-172.015	-172.504	-170.744
	104.1	-171.836	-172.799	-171.261	-170.748	-172.858	-172.436	-171.582	-171.251	-171.4	-172.259	-170.855	-169.809	-167.722	-171.059	-170.922	-169.96				104.1	-171.495	-170.409	-171.702	-171.743	-172.369	-170.999	-171.043	-171.739	-169.132	-171.497	-173.725	-171.813	-172.654	-174.169	-176.447	-175.266				104.1	-170.839	-172.473	-174.134	-171.732	-173.435	-171.926	-172.561	-171.376
	104.2	-172.269	-172.542	-171.236	-170.827	-173.063	-172.676	-172.606	-171.609	-170.636	-172.488	-171.008	-170.132	-167.952	-171.399	-170.633	-169.57				104.2	-171.656	-170.469	-170.584	-171.756	-171.566	-171.928	-171.379	-171.533	-169.777	-171.049	-173.656	-171.498	-173.16	-174.506	-175.797	-176.043				104.2	-170.65	-172.23	-173.777	-171.351	-173.503	-171.727	-172.558	-172.001
	104.3	-172.264	-172.343	-171.987	-170.894	-172.674	-172.291	-172.943	-171.418	-170.065	-172.656	-170.693	-170.437	-169.276	-171.811	-170.571	-169.528				104.3	-172.012	-170.59	-169.876	-171.664	-170.903	-172.438	-171.71	-171.041	-171.427	-170.567	-173.291	-170.786	-173.782	-174.516	-175.585	-176.818				104.3	-170.412	-172.177	-173.595	-171.167	-173.458	-171.041	-172.533	-171.99
	104.4	-171.968	-172.687	-172.864	-171.15	-172.08	-171.777	-172.591	-170.885	-170.417	-172.618	-169.785	-170.458	-170.669	-171.676	-170.215	-169.932				104.4	-172.643	-170.794	-169.672	-171.196	-170.808	-172.182	-171.887	-170.317	-172.857	-170.683	-173.012	-170.171	-174.297	-174.215	-176.08	-177.248				104.4	-170.398	-172.514	-173.733	-171.373	-173.508	-170.359	-172.431	-171.394
	104.5	-171.875	-173.062	-172.998	-171.418	-171.754	-171.176	-171.849	-170.501	-171.578	-172.149	-169.131	-170.199	-171.199	-170.956	-169.542	-170.782				104.5	-173.258	-170.748	-170.049	-170.72	-171.055	-171.354	-171.802	-169.924	-173.06	-171.377	-173.023	-170.088	-174.679	-174.11	-176.566	-177.477				104.5	-170.424	-172.828	-173.669	-171.877	-173.65	-170.339	-172.211	-170.969
	104.6	-172.129	-172.926	-172.373	-171.509	-171.554	-170.357	-171.008	-170.139	-172.757	-171.458	-169.073	-170.078	-170.98	-170.377	-169.302	-171.333				104.6	-173.008	-170.527	-170.796	-170.669	-171.121	-170.488	-171.756	-170.281	-172.433	-171.965	-173.419	-170.615	-174.466	-173.923	-176.371	-177.76				104.6	-170.532	-172.756	-173.193	-172.502	-173.546	-170.861	-172.007	-171.014
	104.7	-172.377	-172.339	-171.67	-171.171	-171.267	-169.796	-170.296	-169.508	-173.414	-171.032	-169.077	-170.397	-170.805	-170.556	-169.67	-171.167				104.7	-171.972	-170.737	-171.328	-171.181	-170.999	-170.16	-171.912	-170.981	-171.967	-172.176	-173.977	-171.266	-173.573	-173.144	-175.907	-177.881				104.7	-170.879	-172.853	-172.572	-173.121	-173.181	-171.342	-171.822	-171.044
	104.8	-172.314	-171.776	-171.443	-170.407	-171.09	-169.952	-170.117	-169.119	-173.591	-171.016	-169.178	-170.579	-171.001	-170.963	-169.985	-170.763				104.8	-171.222	-171.418	-171.322	-171.786	-171.233	-170.487	-171.834	-171.273	-172.053	-172.225	-173.911	-171.443	-172.741	-172.293	-176.093	-177.459				104.8	-171.25	-173.245	-172.111	-173.558	-172.984	-171.464	-171.345	-170.952
[truncated: 15,335 more rows]
[truncated: 142 more columns]
