# Supplementary material for: Conserved allosteric inhibition mechanism in SLC1 transporters
Source: eLife. 2023 Mar 1;12:e83464. doi: 10.7554/eLife.83464 (PMC10017108; doi:10.7554/eLife.83464)
Supplement: Source code 1. [file elife-83464-code1.zip › 14-09-2022-RA-eLife-83464/UCPH101.par]

* ---- 
* Built parameters for UCPH101new.mol2 
*    by user vzoete     Fri Dec 27 03:17:40 CET 2019 
* ---- 
*

BONDS
NC=C C=C   439.714     1.3700 
CR   OR    363.214     1.4180 
OR   CB    404.019     1.3760 
CB   CB    401.068     1.3740 
NSP  CSP   1193.344     1.1600 
O=C  C=O   931.963     1.2220 
OR   C=C   397.254     1.3730 
CB   CR    356.737     1.4860 
CR   CR    306.432     1.5080 
CR   C=C   326.655     1.4820 
CR   C=O   301.539     1.4920 
C=C  C=C   684.039     1.3330 
C=C  CSP   407.113     1.4150 
NC=C HNCO  473.250     1.0180 
CR   HCMM  342.991     1.0930 
CB   HCMM  381.853     1.0840 

ANGLES
CB   CB   CB     48.145    119.9770 
CB   CB   OR     69.663    116.4950 
CB   CB   HCMM   40.517    120.5710 
CB   CB   CR     57.788    120.4190 
C=C  NC=C HNCO   55.198    111.0530 
HNCO NC=C HNCO   40.301    109.1600 
OR   CR   HCMM   56.205    108.5770 
HCMM CR   HCMM   37.134    108.8360 
CB   OR   CR     77.363    102.8460 
CR   OR   C=C    69.591    103.6140 
CB   CR   CR     54.406    108.6170 
CB   CR   C=C    70.886    111.4460 
CB   CR   HCMM   45.122    109.4910 
CR   CR   C=C    52.967    109.4450 
CR   CR   HCMM   45.770    110.5490 
C=C  CR   HCMM   45.482    110.2920 
CR   CR   C=O    55.917    107.5170 
CR   CR   CR     61.243    109.6080 
C=O  CR   HCMM   46.778    108.3850 
O=C  C=O  CR     67.504    124.4100 
CR   C=O  CR     82.832    118.0160 
OR   CR   CR     71.390    108.1330 
NC=C C=C  OR     89.165    119.0730 
NC=C C=C  C=C    55.629    126.8300 
OR   C=C  C=C    80.386    121.2670 
CR   C=C  C=C    48.361    122.1410 
CR   C=C  CSP    60.883    121.6130 
C=C  C=C  CSP    64.913    121.0530 
NSP  CSP  C=C    34.112    180.0000 

DIHEDRALS
CB   CB   CB   CB       3.500  2   180.00 
CB   CB   CB   HCMM     3.500  2   180.00 
CB   OR   CR   HCMM     0.053  3     0.00 
CB   CB   OR   CR       2.191  2   180.00 
CB   CB   CB   CR       3.500  2   180.00 
CB   CB   CB   OR       3.500  2   180.00 
CB   CB   CR   CR       0.225  2   180.00 
CB   CB   CR   C=C      0.100  3     0.00 
CB   CB   CR   HCMM    -0.210  2   180.00 
CB   CB   CR   HCMM     0.196  3     0.00 
CB   CR   CR   C=O      0.150  3     0.00 
CB   CR   CR   CR       0.150  3     0.00 
CB   CR   CR   HCMM     0.195  3     0.00 
CB   CR   C=C  C=C     -0.325  3     0.00 
CB   CR   C=C  CSP      0.000  1     0.00 
NC=C C=C  OR   CR       1.550  2   180.00 
NC=C C=C  C=C  CR       6.000  2   180.00 
NC=C C=C  C=C  CSP      6.000  2   180.00 
OR   CB   CB   HCMM     3.500  2   180.00 
NSP  CSP  C=C  CR       0.000  1     0.00 
NSP  CSP  C=C  C=C      0.000  1     0.00 
O=C  C=O  CR   CR       0.412  1     0.00 
O=C  C=O  CR   CR       0.070  2   180.00 
O=C  C=O  CR   CR       0.163  3     0.00 
O=C  C=O  CR   HCMM     0.330  1     0.00 
O=C  C=O  CR   HCMM    -0.704  2   180.00 
O=C  C=O  CR   HCMM     0.154  3     0.00 
OR   CR   CR   CR      -0.344  1     0.00 
OR   CR   CR   CR       0.879  2   180.00 
OR   CR   CR   CR       0.238  3     0.00 
OR   CR   CR   C=O     -0.340  1     0.00 
OR   CR   CR   C=O     -0.015  2   180.00 
OR   CR   CR   HCMM    -0.327  1     0.00 
OR   CR   CR   HCMM     0.536  2   180.00 
OR   CR   CR   HCMM     0.140  3     0.00 
OR   C=C  NC=C HNCO     1.850  2   180.00 
OR   C=C  C=C  CR       6.000  2   180.00 
OR   C=C  C=C  CSP      6.000  2   180.00 
CR   CB   CB   HCMM     3.500  2   180.00 
CR   CR   C=O  CR       0.051  1     0.00 
CR   CR   C=O  CR       0.088  2   180.00 
CR   CR   C=O  CR       0.273  3     0.00 
CR   CR   CR   CR       0.051  1     0.00 
CR   CR   CR   CR       0.341  2   180.00 
CR   CR   CR   CR       0.166  3     0.00 
CR   CR   CR   HCMM     0.320  1     0.00 
CR   CR   CR   HCMM    -0.315  2   180.00 
CR   CR   CR   HCMM     0.132  3     0.00 
CR   CR   C=C  C=C     -0.247  1     0.00 
CR   CR   C=C  C=C      0.137  2   180.00 
CR   CR   C=C  C=C     -0.315  3     0.00 
CR   CR   C=C  CSP      0.000  1     0.00 
CR   C=O  CR   HCMM    -0.036  1     0.00 
CR   C=O  CR   HCMM     0.043  2   180.00 
CR   C=O  CR   HCMM     0.266  3     0.00 
CR   CR   OR   C=C      0.100  3     0.00 
C=O  CR   CR   C=C      0.150  3     0.00 
C=O  CR   CR   HCMM    -0.128  1     0.00 
C=O  CR   CR   HCMM     0.029  2   180.00 
C=O  CR   CR   CR       0.033  1     0.00 
C=O  CR   CR   CR      -0.078  2   180.00 
C=O  CR   CR   CR       0.071  3     0.00 
CR   OR   C=C  C=C     -0.976  1     0.00 
CR   OR   C=C  C=C      1.976  2   180.00 
CR   OR   C=C  C=C     -0.527  3     0.00 
CR   CR   CR   C=C     -0.147  1     0.00 
CR   CR   CR   C=C      0.219  2   180.00 
CR   CR   CR   C=C      0.292  3     0.00 
C=C  OR   CR   HCMM     0.153  3     0.00 
C=C  C=C  CR   HCMM     0.251  1     0.00 
C=C  C=C  CR   HCMM    -0.205  2   180.00 
C=C  C=C  CR   HCMM    -0.268  3     0.00 
C=C  CR   CR   HCMM     0.161  1     0.00 
C=C  CR   CR   HCMM    -0.205  2   180.00 
C=C  CR   CR   HCMM     0.072  3     0.00 
C=C  C=C  NC=C HNCO     1.878  2   180.00 
C=C  C=C  NC=C HNCO    -0.265  3     0.00 
CSP  C=C  CR   HCMM     0.000  1     0.00 
HCMM CB   CB   HCMM     3.500  2   180.00 
HCMM CR   CR   HCMM     0.142  1     0.00 
HCMM CR   CR   HCMM    -0.693  2   180.00 
HCMM CR   CR   HCMM     0.157  3     0.00 

IMPROPER
CB   CB   CB   OR       3.454  0     0.00 
CB   CB   CB   HCMM     1.079  0     0.00 
CB   CR   CB   CB       2.879  0     0.00 
CR   CR   CB   C=C      0.000  0     0.00 
CR   CR   CB   HCMM     0.000  0     0.00 
CR   CR   CR   C=O      0.000  0     0.00 
CR   C=O  CR   HCMM     0.000  0     0.00 
C=O  CR   CR   O=C     10.507  0     0.00 
CR   CR   CR   OR       0.000  0     0.00 
CR   OR   CR   HCMM     0.000  0     0.00 
CR   CR   C=O  HCMM     0.000  0     0.00 
CR   CR   CR   CB       0.000  0     0.00 
CR   CR   CR   HCMM     0.000  0     0.00 
CB   CB   CB   CB       2.519  0     0.00 
C=C  C=C  OR   NC=C     1.439  0     0.00 
C=C  C=C  CR   CSP      1.439  0     0.00 
NC=C HNCO C=C  HNCO    -0.504  0     0.00 
CR   HCMM OR   HCMM     0.000  0     0.00 

NONBONDED nbxmod  5 atom cdiel shift vatom vdistance vswitch - 
cutnb 14.0 ctofnb 12.0 ctonnb 10.0 eps 1.0 e14fac 1.0 wmin 1.5 
CB      0.000000  -0.070000     1.992400    
NC=C    0.000000  -0.200000     1.850000    
CR      0.000000  -0.055000     2.175000   0.000000  -0.010000     1.900000    
OR      0.000000  -0.152100     1.770000    
NSP     0.000000  -0.200000     1.850000    
O=C     0.000000  -0.120000     1.700000   0.000000  -0.120000     1.400000    
C=O     0.000000  -0.110000     2.000000    
C=C     0.000000  -0.068000     2.090000    
CSP     0.000000  -0.068000     2.080000    
HNCO    0.000000  -0.046000     0.224500    
HCMM    0.000000  -0.022000     1.320000    
