# Supplementary material for: Conserved allosteric inhibition mechanism in SLC1 transporters
Source: eLife. 2023 Mar 1;12:e83464. doi: 10.7554/eLife.83464 (PMC10017108; doi:10.7554/eLife.83464)
Supplement: Source code 2. [file elife-83464-code2.zip]

Archive with 1 entries (1 files):
- 14-09-2022-RA-eLife-83464/UCPH101.rtf
