# Supplementary material for: Conserved allosteric inhibition mechanism in SLC1 transporters
Source: eLife. 2023 Mar 1;12:e83464. doi: 10.7554/eLife.83464 (PMC10017108; doi:10.7554/eLife.83464)
Supplement: Source code 2. [file elife-83464-code2.zip › 14-09-2022-RA-eLife-83464/UCPH101.rtf]

* ---- 
* Built RTF for UCPH101new.mol2 
*    by user vzoete     Fri Dec 27 03:17:40 CET 2019 
* ---- 
*
   22    0

MASS   201 CB    12.011000
MASS   202 NC=C  14.006700
MASS   203 CR    12.011000
MASS   204 OR    15.999400
MASS   205 NSP   14.006700
MASS   206 O=C   15.999400
MASS   207 C=O   12.011000
MASS   208 C=C   12.011000
MASS   209 CSP   12.011000
MASS   210 HNCO   1.007940
MASS   211 HCMM   1.007940

AUTOGENERATE ANGLES DIHE
DEFA FIRS NONE LAST NONE

RESI LIG  -0.000 
GROUP
ATOM C1   CB    0.0825
ATOM C2   CB   -0.1500
ATOM C3   CB   -0.1500
ATOM C4   CB   -0.1435
ATOM C5   CB   -0.1500
ATOM C6   CB   -0.1500
ATOM C17  CB   -0.1435
ATOM C18  CB   -0.1500
ATOM C19  CB   -0.1500
ATOM C20  CB   -0.1500
ATOM C21  CB    0.0000
ATOM C22  CB   -0.1500
ATOM C23  CB   -0.1500
ATOM C24  CB   -0.1500
ATOM C25  CB   -0.1500
ATOM C26  CB    0.0000
ATOM N    NC=C -0.9000
ATOM C    CR    0.2800
ATOM O    OR   -0.3625
ATOM N1   NSP  -0.5571
ATOM O1   O=C  -0.5700
ATOM O2   OR   -0.3567
ATOM C7   CR    0.2817
ATOM C8   CR    0.0610
ATOM C9   C=O   0.4480
ATOM C10  CR    0.0610
ATOM C11  CR    0.1435
ATOM C12  CR    0.0000
ATOM C13  CR    0.2800
ATOM C14  C=C   0.1767
ATOM C15  C=C  -0.0732
ATOM C16  CSP   0.4921
ATOM H    HNCO  0.4000
ATOM H1   HNCO  0.4000
ATOM H2   HCMM  0.0000
ATOM H3   HCMM  0.0000
ATOM H4   HCMM  0.0000
ATOM H5   HCMM  0.1500
ATOM H6   HCMM  0.1500
ATOM H7   HCMM  0.1500
ATOM H8   HCMM  0.1500
ATOM H9   HCMM  0.0000
ATOM H10  HCMM  0.0000
ATOM H11  HCMM  0.0000
ATOM H12  HCMM  0.0000
ATOM H13  HCMM  0.0000
ATOM H14  HCMM  0.0000
ATOM H15  HCMM  0.0000
ATOM H16  HCMM  0.0000
ATOM H17  HCMM  0.1500
ATOM H18  HCMM  0.1500
ATOM H19  HCMM  0.1500
ATOM H20  HCMM  0.1500
ATOM H21  HCMM  0.1500
ATOM H22  HCMM  0.1500
ATOM H23  HCMM  0.1500
BOND N    C14 
BOND C    O   
BOND O    C1  
BOND C1   C2  
BOND C1   C6  
BOND N1   C16 
BOND O1   C9  
BOND C2   C3  
BOND O2   C13 
BOND O2   C14 
BOND C3   C4  
BOND C4   C5  
BOND C4   C7  
BOND C5   C6  
BOND C7   C8  
BOND C7   C15 
BOND C8   C9  
BOND C8   C13 
BOND C9   C10 
BOND C10  C11 
BOND C11  C12 
BOND C11  C17 
BOND C12  C13 
BOND C14  C15 
BOND C15  C16 
BOND C17  C18 
BOND C17  C26 
BOND C18  C19 
BOND C19  C20 
BOND C20  C21 
BOND C21  C22 
BOND C21  C26 
BOND C22  C23 
BOND C23  C24 
BOND C24  C25 
BOND C25  C26 
BOND N    H   
BOND N    H1  
BOND C    H2  
BOND C    H3  
BOND C    H4  
BOND C2   H5  
BOND C3   H6  
BOND C5   H7  
BOND C6   H8  
BOND C7   H9  
BOND C8   H10 
BOND C10  H11 
BOND C10  H12 
BOND C11  H13 
BOND C12  H14 
BOND C12  H15 
BOND C13  H16 
BOND C18  H17 
BOND C19  H18 
BOND C20  H19 
BOND C22  H20 
BOND C23  H21 
BOND C24  H22 
BOND C25  H23 
IMPH C1   C2   C6   O    
IMPH C2   C3   C1   H5   
IMPH C3   C4   C2   H6   
IMPH C4   C7   C3   C5   
IMPH C7   C8   C4   C15  
IMPH C7   C8   C4   H9   
IMPH C8   C13  C7   C9   
IMPH C8   C9   C7   H10  
IMPH C9   C10  C8   O1   
IMPH C13  C12  C8   O2   
IMPH C13  O2   C8   H16  
IMPH C10  C11  C9   H11  
IMPH C10  C11  C9   H12  
IMPH C11  C12  C10  C17  
IMPH C11  C12  C10  H13  
IMPH C17  C26  C11  C18  
IMPH C18  C19  C17  H17  
IMPH C19  C20  C18  H18  
IMPH C20  C21  C19  H19  
IMPH C21  C26  C20  C22  
IMPH C22  C23  C21  H20  
IMPH C23  C24  C22  H21  
IMPH C24  C25  C23  H22  
IMPH C14  C15  O2   N    
IMPH C15  C14  C7   C16  
IMPH N    H    C14  H1   
IMPH C    H2   O    H3   
IMPH C    H2   O    H4   
IMPH C5   C6   C4   H7   
IMPH C6   C5   C1   H8   
IMPH C12  C11  C13  H14  
IMPH C12  C11  C13  H15  
IMPH C25  C26  C24  H23  
IC C1   C2    C3   C4    1.39   119.71    0.01  121.04  1.39  
IC C1   C2    C3   H6    1.39   119.71 -179.98  119.50  1.03  
IC C1   C6    C5   C4    1.39   119.81   -0.59  121.29  1.39  
IC C1   C6    C5   H7    1.39   119.81  179.37  119.36  1.03  
IC C1   O     C    H2    1.38   118.77 -179.98  109.45  1.07  
IC C1   O     C    H3    1.38   118.77   60.01  109.47  1.07  
IC C1   O     C    H4    1.38   118.77  -59.99  109.48  1.07  
IC C2   C1    C6   C5    1.39   119.74   -1.07  119.81  1.38  
IC C2   C1    C6   H8    1.39   119.74  178.95  120.11  1.03  
IC C2   C1    O    C     1.39   132.04   -0.99  118.77  1.42  
IC C2   C3    C4   C5    1.39   121.04   -1.63  118.37  1.39  
IC C2   C3    C4   C7    1.39   121.04  174.88  121.10  1.53  
IC C3   C2    C1   C6    1.39   119.71    1.36  119.74  1.39  
IC C3   C2    C1   O     1.39   119.71 -177.76  132.04  1.38  
IC C3   C4    C5   C6    1.39   118.37    1.93  121.29  1.38  
IC C3   C4    C5   H7    1.39   118.37 -178.04  119.34  1.03  
IC C3   C4    C7   C8    1.39   121.10  125.85  110.32  1.52  
IC C3   C4    C7   C15   1.39   121.10 -115.85  110.64  1.52  
IC C3   C4    C7   H9    1.39   121.10    4.91  107.38  1.07  
IC C4   C3    C2   H5    1.39   121.04 -179.96  120.13  1.03  
IC C4   C5    C6   H8    1.39   121.29  179.38  120.08  1.03  
IC C4   C7    C8   C9    1.53   110.32  -83.25  118.84  1.48  
IC C4   C7    C8   C13   1.53   110.32   97.17  122.24  1.34  
IC C4   C7    C8   H10   1.53   110.32   85.26   62.76  1.07  
IC C4   C7    C15  C14   1.53   110.64  -97.65  122.88  1.36  
IC C4   C7    C15  C16   1.53   110.64   85.82  118.55  1.42  
IC C5   C4    C3   H6    1.39   118.37  178.36  119.46  1.03  
IC C5   C4    C7   C8    1.39   120.45  -57.71  110.32  1.52  
IC C5   C4    C7   C15   1.39   120.45   60.58  110.64  1.52  
IC C5   C4    C7   H9    1.39   120.45 -178.66  107.38  1.07  
IC C5   C6    C1   O     1.38   119.81  178.24  108.22  1.38  
IC C6   C1    C2   H5    1.39   119.74 -178.67  120.16  1.03  
IC C6   C1    O    C     1.39   108.22  179.81  118.77  1.42  
IC C6   C5    C4   C7    1.38   121.29 -174.60  120.45  1.53  
IC C17  C18   C19  C20   1.37   122.20   -0.29  120.63  1.36  
IC C17  C18   C19  H18   1.37   122.20  179.71  119.71  1.03  
IC C17  C26   C21  C20   1.44   118.73   -0.21  118.95  1.42  
IC C17  C26   C21  C22   1.44   118.73 -178.17  119.13  1.42  
IC C17  C26   C25  C24   1.44   123.70  177.53  121.26  1.37  
IC C17  C26   C25  H23   1.44   123.70   -2.48  119.35  1.03  
IC C17  C11   C10  C9    1.52   116.92  175.68  112.50  1.51  
IC C17  C11   C10  H11   1.52   116.92  -63.84  108.73  1.07  
IC C17  C11   C10  H12   1.52   116.92   57.12  107.70  1.07  
IC C17  C11   C12  C13   1.52   114.91 -179.88  112.28  1.49  
IC C17  C11   C12  H14   1.52   114.91   59.71  108.75  1.07  
IC C17  C11   C12  H15   1.52   114.91  -61.25  107.81  1.07  
IC C18  C17   C26  C21   1.37   118.86    0.20  118.73  1.43  
IC C18  C17   C26  C25   1.37   118.86 -177.59  123.70  1.43  
IC C18  C17   C11  C10   1.37   119.61 -114.84  116.92  1.53  
IC C18  C17   C11  C12   1.37   119.61  108.22  114.91  1.53  
IC C18  C17   C11  H13   1.37   119.61   -4.53  100.84  1.07  
IC C18  C19   C20  C21   1.38   120.63    0.28  120.63  1.42  
IC C18  C19   C20  H19   1.38   120.63 -179.70  119.69  1.03  
IC C19  C18   C17  C26   1.38   122.20    0.04  118.86  1.44  
IC C19  C18   C17  C11   1.38   122.20 -177.35  119.61  1.52  
IC C19  C20   C21  C22   1.36   120.63  177.88  121.88  1.42  
IC C19  C20   C21  C26   1.36   120.63   -0.03  118.95  1.43  
IC C20  C19   C18  H17   1.36   120.63  179.72  118.88  1.03  
IC C20  C21   C22  C23   1.42   121.88 -177.42  120.82  1.37  
IC C20  C21   C22  H20   1.42   121.88    2.56  119.59  1.03  
IC C20  C21   C26  C25   1.42   118.95  177.72  117.53  1.43  
IC C21  C20   C19  H18   1.42   120.63 -179.73  119.66  1.03  
IC C21  C22   C23  C24   1.42   120.82   -0.18  120.57  1.39  
IC C21  C22   C23  H21   1.42   120.82  179.86  119.70  1.03  
IC C21  C26   C17  C11   1.43   118.73  177.54  121.48  1.52  
IC C21  C26   C25  C24   1.43   117.53   -0.28  121.26  1.37  
IC C21  C26   C25  H23   1.43   117.53  179.71  119.35  1.03  
IC C22  C21   C20  H19   1.42   121.88   -2.14  119.68  1.03  
IC C22  C21   C26  C25   1.42   119.13   -0.25  117.53  1.43  
IC C22  C23   C24  C25   1.37   120.57   -0.36  120.70  1.37  
IC C22  C23   C24  H22   1.37   120.57  179.61  119.66  1.03  
IC C23  C22   C21  C26   1.37   120.82    0.48  119.13  1.43  
IC C23  C24   C25  C26   1.39   120.70    0.60  121.26  1.43  
IC C23  C24   C25  H23   1.39   120.70 -179.39  119.39  1.03  
IC C24  C23   C22  H20   1.39   120.57  179.84  119.59  1.03  
IC C25  C24   C23  H21   1.37   120.70  179.60  119.74  1.03  
IC C25  C26   C17  C11   1.43   123.70   -0.25  121.48  1.52  
IC C26  C17   C18  H17   1.44   118.86 -179.96  118.92  1.03  
IC C26  C17   C11  C10   1.44   121.48   67.85  116.92  1.53  
IC C26  C17   C11  C12   1.44   121.48  -69.10  114.91  1.53  
IC C26  C17   C11  H13   1.44   121.48  178.15  100.84  1.07  
IC C26  C21   C20  H19   1.43   118.95  179.95  119.68  1.03  
IC C26  C21   C22  H20   1.43   119.13 -179.54  119.59  1.03  
IC C26  C25   C24  H22   1.43   121.26 -179.38  119.64  1.03  
IC N    C14   O2   C13   1.34   109.85  169.80  118.68  1.38  
IC N    C14   C15  C7    1.34   127.94  177.36  122.88  1.52  
IC N    C14   C15  C16   1.34   127.94   -6.11  118.48  1.42  
IC O    C1    C2   H5    1.38   132.04    2.21  120.16  1.03  
IC O    C1    C6   H8    1.38   108.22   -1.73  120.11  1.03  
IC N1   C16   C15  C7    1.14   177.42  174.26  118.55  1.52  
IC N1   C16   C15  C14   1.14   177.42   -2.43  118.48  1.36  
IC O1   C9    C8   C7    1.23   121.28  -19.19  118.84  1.52  
IC O1   C9    C8   C13   1.23   121.28  160.41  118.92  1.34  
IC O1   C9    C8   H10   1.23   121.28 -115.39  169.74  1.07  
IC O1   C9    C10  C11   1.23   120.36 -144.58  112.50  1.53  
IC O1   C9    C10  H11   1.23   120.36   94.93  108.72  1.07  
IC O1   C9    C10  H12   1.23   120.36  -26.03  107.72  1.07  
IC O2   C13   C8   C7    1.38   122.77   12.94  122.24  1.52  
IC O2   C13   C8   C9    1.38   122.77 -166.65  118.92  1.48  
IC O2   C13   C8   H10   1.38   122.77   25.10   60.56  1.07  
IC O2   C13   C12  C11   1.38   112.06  155.00  112.28  1.53  
IC O2   C13   C12  H14   1.38   112.06  -84.59  108.77  1.07  
IC O2   C13   C12  H15   1.38   112.06   36.39  107.82  1.07  
IC O2   C14   N    H     1.37   109.85    7.78  119.98  0.98  
IC O2   C14   N    H1    1.37   109.85 -172.23  119.97  0.98  
IC O2   C14   C15  C7    1.37   121.75  -11.27  122.88  1.52  
IC O2   C14   C15  C16   1.37   121.75  165.27  118.48  1.42  
IC C7   C4    C3   H6    1.53   121.10   -5.14  119.46  1.03  
IC C7   C4    C5   H7    1.53   120.45    5.43  119.34  1.03  
IC C7   C8    C9   C10   1.52   118.84  160.73  118.37  1.51  
IC C7   C8    C13  C12   1.52   122.24 -164.79  125.14  1.49  
IC C7   C8    C13  H16   1.52   122.24  139.14   18.97  1.07  
IC C8   C7    C15  C14   1.52   107.08   22.61  122.88  1.36  
IC C8   C7    C15  C16   1.52   107.08 -153.93  118.55  1.42  
IC C8   C9    C10  C11   1.48   118.37   35.50  112.50  1.53  
IC C8   C9    C10  H11   1.48   118.37  -84.99  108.72  1.07  
IC C8   C9    C10  H12   1.48   118.37  154.05  107.72  1.07  
IC C8   C13   O2   C14   1.34   122.77    2.13  118.68  1.37  
IC C8   C13   C12  C11   1.34   125.14  -27.06  112.28  1.53  
IC C8   C13   C12  H14   1.34   125.14   93.34  108.77  1.07  
IC C8   C13   C12  H15   1.34   125.14 -145.67  107.82  1.07  
IC C9   C8    C7   C15   1.48   118.84  156.29  107.08  1.52  
IC C9   C8    C7   H9    1.48   118.84   35.58  110.89  1.07  
IC C9   C8    C13  C12   1.48   118.92   15.63  125.14  1.49  
IC C9   C8    C13  H16   1.48   118.92  -40.45   18.97  1.07  
IC C9   C10   C11  C12   1.51   112.50  -46.83  113.60  1.53  
IC C9   C10   C11  H13   1.51   112.50   66.41  102.64  1.07  
IC C10  C9    C8   C13   1.51   118.37  -19.67  118.92  1.34  
IC C10  C9    C8   H10   1.51   118.37   64.52  169.74  1.07  
IC C10  C11   C12  C13   1.53   113.60   41.75  112.28  1.49  
IC C10  C11   C12  H14   1.53   113.60  -78.66  108.75  1.07  
IC C10  C11   C12  H15   1.53   113.60  160.37  107.81  1.07  
IC C11  C17   C18  H17   1.52   119.61    2.65  118.92  1.03  
IC C11  C12   C13  H16   1.53   112.28   -9.98  113.32  1.07  
IC C12  C11   C10  H11   1.53   113.60   73.65  108.73  1.07  
IC C12  C11   C10  H12   1.53   113.60 -165.38  107.70  1.07  
IC C12  C13   O2   C14   1.49   112.06 -179.87  118.68  1.37  
IC C12  C13   C8   H10   1.49   125.14 -152.63   60.56  1.07  
IC C13  O2    C14  C15   1.38   118.68   -2.98  121.75  1.36  
IC C13  C8    C7   C15   1.34   122.24  -23.30  107.08  1.52  
IC C13  C8    C7   H9    1.34   122.24 -144.00  110.89  1.07  
IC C13  C12   C11  H13   1.49   112.28  -69.83  105.38  1.07  
IC C14  O2    C13  H16   1.37   118.68  -18.65  132.32  1.07  
IC C14  C15   C7   H9    1.36   122.88  143.51  110.57  1.07  
IC C15  C7    C8   H10   1.52   107.08  -35.20   62.76  1.07  
IC C15  C14   N    H     1.36   127.94  179.98  119.98  0.98  
IC C15  C14   N    H1    1.36   127.94   -0.02  119.97  0.98  
IC C16  C15   C7   H9    1.42   118.55  -33.02  110.57  1.07  
IC H5   C2    C3   H6    1.03   120.13    0.05  119.50  1.03  
IC H7   C5    C6   H8    1.03   119.36   -0.65  120.08  1.03  
IC H9   C7    C8   H10   1.07   110.89 -155.91   62.76  1.07  
IC H10  C8    C13  H16   1.07    60.56  151.30   18.97  1.07  
IC H11  C10   C11  H13   1.07   108.73 -173.11  102.64  1.07  
IC H12  C10   C11  H13   1.07   107.70  -52.14  102.64  1.07  
IC H13  C11   C12  H14   1.07   105.38  169.76  108.75  1.07  
IC H13  C11   C12  H15   1.07   105.38   48.80  107.81  1.07  
IC H14  C12   C13  H16   1.07   108.77  110.43  113.32  1.07  
IC H15  C12   C13  H16   1.07   107.82 -128.59  113.32  1.07  
IC H17  C18   C19  H18   1.03   118.88   -0.28  119.71  1.03  
IC H18  C19   C20  H19   1.03   119.66    0.29  119.69  1.03  
IC H20  C22   C23  H21   1.03   119.59   -0.12  119.70  1.03  
IC H21  C23   C24  H22   1.03   119.74   -0.43  119.66  1.03  
IC H22  C24   C25  H23   1.03   119.64    0.63  119.39  1.03  
IC C2   C6   *C1   O     0.00     0.00  180.00    0.00  0.00  
IC C3   C1   *C2   H5    0.00     0.00  180.00    0.00  0.00  
IC C4   C2   *C3   H6    0.00     0.00  180.00    0.00  0.00  
IC C7   C3   *C4   C5    0.00     0.00  180.00    0.00  0.00  
IC C8   C4   *C7   C15   0.00     0.00  120.00    0.00  0.00  
IC C8   C4   *C7   H9    0.00     0.00 -120.00    0.00  0.00  
IC C13  C7   *C8   C9    0.00     0.00  120.00    0.00  0.00  
IC C9   C7   *C8   H10   0.00     0.00 -120.00    0.00  0.00  
IC C10  C8   *C9   O1    0.00     0.00  180.00    0.00  0.00  
IC C12  C8   *C13  O2    0.00     0.00  120.00    0.00  0.00  
IC O2   C8   *C13  H16   0.00     0.00 -120.00    0.00  0.00  
IC C11  C9   *C10  H11   0.00     0.00  120.00    0.00  0.00  
IC C11  C9   *C10  H12   0.00     0.00 -120.00    0.00  0.00  
IC C12  C10  *C11  C17   0.00     0.00  120.00    0.00  0.00  
IC C12  C10  *C11  H13   0.00     0.00 -120.00    0.00  0.00  
IC C26  C11  *C17  C18   0.00     0.00  180.00    0.00  0.00  
IC C19  C17  *C18  H17   0.00     0.00  180.00    0.00  0.00  
IC C20  C18  *C19  H18   0.00     0.00  180.00    0.00  0.00  
IC C21  C19  *C20  H19   0.00     0.00  180.00    0.00  0.00  
IC C26  C20  *C21  C22   0.00     0.00  180.00    0.00  0.00  
IC C23  C21  *C22  H20   0.00     0.00  180.00    0.00  0.00  
IC C24  C22  *C23  H21   0.00     0.00  180.00    0.00  0.00  
IC C25  C23  *C24  H22   0.00     0.00  180.00    0.00  0.00  
IC C15  O2   *C14  N     0.00     0.00  180.00    0.00  0.00  
IC C14  C7   *C15  C16   0.00     0.00  180.00    0.00  0.00  
IC H    C14  *N    H1    0.00     0.00  180.00    0.00  0.00  
IC H2   O    *C    H3    0.00     0.00  120.00    0.00  0.00  
IC H2   O    *C    H4    0.00     0.00 -120.00    0.00  0.00  
IC C6   C4   *C5   H7    0.00     0.00  180.00    0.00  0.00  
IC C5   C1   *C6   H8    0.00     0.00  180.00    0.00  0.00  
IC C11  C13  *C12  H14   0.00     0.00  120.00    0.00  0.00  
IC C11  C13  *C12  H15   0.00     0.00 -120.00    0.00  0.00  
IC C26  C24  *C25  H23   0.00     0.00  180.00    0.00  0.00  

END
